# Supplementary material for: Integrated analysis of metabolic gene features and the immune microenvironment: identification of DPYD-mediated prognostic model and therapeutic targets in pancreatic cancer
Source: BMC Gastroenterol. 2026 Mar 14;26:245. doi: 10.1186/s12876-026-04726-4 (PMC13101390; doi:10.1186/s12876-026-04726-4)
Supplement: Supplementary file 1 — Supplementary Material 1. [file 12876_2026_4726_MOESM1_ESM.xls]

## Sheet: Sheet1
Supplementary Table S2：Data Availability Statement:​
The gene expression and clinical data for the TCGA-PAAD cohort analyzed in this study are available in the ​Genomic Data Commons (GDC) Data Portal​ (https://portal.gdc.cancer.gov/）
Gene expression datasets GSE28735 and GSE57495 used for model validation are available in the ​Gene Expression Omnibus (GEO)​​ database (https://www.ncbi.nlm.nih.gov/geo/) under accession numbers ​GSE28735​ and ​GSE57495.
Single-cell RNA-seq data analyzed are available under GEO accession ​GSE212966
Other data supporting the findings of this study are available within the article and its Supplementary Information files. Additional data are available from the corresponding author upon reasonable request.
