# Supplementary material for: Integrated analysis of metabolic gene features and the immune microenvironment: identification of DPYD-mediated prognostic model and therapeutic targets in pancreatic cancer
Source: BMC Gastroenterol. 2026 Mar 14;26:245. doi: 10.1186/s12876-026-04726-4 (PMC13101390; doi:10.1186/s12876-026-04726-4)
Supplement: Supplementary file 2 — Supplementary Material 2. [file 12876_2026_4726_MOESM2_ESM.xls]

## Sheet: Cindex.res
Supplementary Table S5. Cindex values for each model：
ID	Cindex	Model
TCGA	0.866797	RSF
GSE28735	0.586687	RSF
GSE57495	0.660086	RSF
TCGA	0.656872	RSF + CoxBoost
GSE28735	0.580495	RSF + CoxBoost
GSE57495	0.691548	RSF + CoxBoost
TCGA	0.656981	RSF + Enet[伪=0.1]
GSE28735	0.582043	RSF + Enet[伪=0.1]
GSE57495	0.69525	RSF + Enet[伪=0.1]
TCGA	0.657961	RSF + Enet[伪=0.2]
GSE28735	0.583591	RSF + Enet[伪=0.2]
GSE57495	0.694016	RSF + Enet[伪=0.2]
TCGA	0.657852	RSF + Enet[伪=0.3]
GSE28735	0.580495	RSF + Enet[伪=0.3]
GSE57495	0.695867	RSF + Enet[伪=0.3]
TCGA	0.658178	RSF + Enet[伪=0.4]
GSE28735	0.578947	RSF + Enet[伪=0.4]
GSE57495	0.695867	RSF + Enet[伪=0.4]
TCGA	0.657308	RSF + Enet[伪=0.5]
GSE28735	0.580495	RSF + Enet[伪=0.5]
GSE57495	0.69525	RSF + Enet[伪=0.5]
TCGA	0.657743	RSF + Enet[伪=0.6]
GSE28735	0.578947	RSF + Enet[伪=0.6]
GSE57495	0.69525	RSF + Enet[伪=0.6]
TCGA	0.657416	RSF + Enet[伪=0.7]
GSE28735	0.580495	RSF + Enet[伪=0.7]
GSE57495	0.694016	RSF + Enet[伪=0.7]
TCGA	0.657634	RSF + Enet[伪=0.8]
GSE28735	0.580495	RSF + Enet[伪=0.8]
GSE57495	0.693399	RSF + Enet[伪=0.8]
TCGA	0.657743	RSF + Enet[伪=0.9]
GSE28735	0.580495	RSF + Enet[伪=0.9]
GSE57495	0.692782	RSF + Enet[伪=0.9]
TCGA	0.757971	RSF + GBM
GSE28735	0.640867	RSF + GBM
GSE57495	0.698951	RSF + GBM
TCGA	0.657416	RSF + Lasso
GSE28735	0.580495	RSF + Lasso
GSE57495	0.692165	RSF + Lasso
TCGA	0.655458	RSF + plsRcox
GSE28735	0.578947	RSF + plsRcox
GSE57495	0.689081	RSF + plsRcox
TCGA	0.658178	RSF + Ridge
GSE28735	0.583591	RSF + Ridge
GSE57495	0.697717	RSF + Ridge
TCGA	0.654369	RSF + StepCox[both]
GSE28735	0.595975	RSF + StepCox[both]
GSE57495	0.673041	RSF + StepCox[both]
TCGA	0.654369	RSF + StepCox[backward]
GSE28735	0.595975	RSF + StepCox[backward]
GSE57495	0.673041	RSF + StepCox[backward]
TCGA	0.656219	RSF + StepCox[forward]
GSE28735	0.572755	RSF + StepCox[forward]
GSE57495	0.687847	RSF + StepCox[forward]
TCGA	0.641528	RSF + SuperPC
GSE28735	0.489164	RSF + SuperPC
GSE57495	0.678593	RSF + SuperPC
TCGA	0.653281	RSF + survival-SVM
GSE28735	0.578947	RSF + survival-SVM
GSE57495	0.697101	RSF + survival-SVM
TCGA	0.656981	Enet[伪=0.1]
GSE28735	0.582043	Enet[伪=0.1]
GSE57495	0.69525	Enet[伪=0.1]
TCGA	0.657961	Enet[伪=0.2]
GSE28735	0.583591	Enet[伪=0.2]
GSE57495	0.694016	Enet[伪=0.2]
TCGA	0.657852	Enet[伪=0.3]
GSE28735	0.580495	Enet[伪=0.3]
GSE57495	0.695867	Enet[伪=0.3]
TCGA	0.658178	Enet[伪=0.4]
GSE28735	0.578947	Enet[伪=0.4]
GSE57495	0.695867	Enet[伪=0.4]
TCGA	0.657199	Enet[伪=0.5]
GSE28735	0.580495	Enet[伪=0.5]
GSE57495	0.695867	Enet[伪=0.5]
TCGA	0.657743	Enet[伪=0.6]
GSE28735	0.578947	Enet[伪=0.6]
GSE57495	0.694633	Enet[伪=0.6]
TCGA	0.657416	Enet[伪=0.7]
GSE28735	0.580495	Enet[伪=0.7]
GSE57495	0.694016	Enet[伪=0.7]
TCGA	0.657634	Enet[伪=0.8]
GSE28735	0.580495	Enet[伪=0.8]
GSE57495	0.693399	Enet[伪=0.8]
TCGA	0.657743	Enet[伪=0.9]
GSE28735	0.580495	Enet[伪=0.9]
GSE57495	0.692782	Enet[伪=0.9]
TCGA	0.654369	StepCox[both]
GSE28735	0.595975	StepCox[both]
GSE57495	0.673041	StepCox[both]
TCGA	0.654369	StepCox[backward]
GSE28735	0.595975	StepCox[backward]
GSE57495	0.673041	StepCox[backward]
TCGA	0.656219	StepCox[forward]
GSE28735	0.572755	StepCox[forward]
GSE57495	0.687847	StepCox[forward]
TCGA	0.653281	StepCox[both] + CoxBoost
GSE28735	0.599071	StepCox[both] + CoxBoost
GSE57495	0.673041	StepCox[both] + CoxBoost
TCGA	0.655349	StepCox[both] + Enet[伪=0.1]
GSE28735	0.600619	StepCox[both] + Enet[伪=0.1]
GSE57495	0.671191	StepCox[both] + Enet[伪=0.1]
TCGA	0.654805	StepCox[both] + Enet[伪=0.2]
GSE28735	0.597523	StepCox[both] + Enet[伪=0.2]
GSE57495	0.671808	StepCox[both] + Enet[伪=0.2]
TCGA	0.654369	StepCox[both] + Enet[伪=0.3]
GSE28735	0.597523	StepCox[both] + Enet[伪=0.3]
GSE57495	0.673041	StepCox[both] + Enet[伪=0.3]
TCGA	0.654478	StepCox[both] + Enet[伪=0.4]
GSE28735	0.597523	StepCox[both] + Enet[伪=0.4]
GSE57495	0.673041	StepCox[both] + Enet[伪=0.4]
TCGA	0.654478	StepCox[both] + Enet[伪=0.5]
GSE28735	0.597523	StepCox[both] + Enet[伪=0.5]
GSE57495	0.673041	StepCox[both] + Enet[伪=0.5]
TCGA	0.654369	StepCox[both] + Enet[伪=0.6]
GSE28735	0.597523	StepCox[both] + Enet[伪=0.6]
GSE57495	0.673041	StepCox[both] + Enet[伪=0.6]
TCGA	0.654261	StepCox[both] + Enet[伪=0.7]
GSE28735	0.597523	StepCox[both] + Enet[伪=0.7]
GSE57495	0.673041	StepCox[both] + Enet[伪=0.7]
TCGA	0.654261	StepCox[both] + Enet[伪=0.8]
GSE28735	0.597523	StepCox[both] + Enet[伪=0.8]
GSE57495	0.673041	StepCox[both] + Enet[伪=0.8]
TCGA	0.654152	StepCox[both] + Enet[伪=0.9]
GSE28735	0.597523	StepCox[both] + Enet[伪=0.9]
GSE57495	0.673041	StepCox[both] + Enet[伪=0.9]
TCGA	0.705082	StepCox[both] + GBM
GSE28735	0.617647	StepCox[both] + GBM
GSE57495	0.696175	StepCox[both] + GBM
TCGA	0.654261	StepCox[both] + Lasso
GSE28735	0.597523	StepCox[both] + Lasso
GSE57495	0.673041	StepCox[both] + Lasso
TCGA	0.654696	StepCox[both] + plsRcox
GSE28735	0.599071	StepCox[both] + plsRcox
GSE57495	0.671808	StepCox[both] + plsRcox
TCGA	0.654696	StepCox[both] + Ridge
GSE28735	0.600619	StepCox[both] + Ridge
GSE57495	0.673041	StepCox[both] + Ridge
TCGA	0.837958	StepCox[both] + RSF
GSE28735	0.603715	StepCox[both] + RSF
GSE57495	0.679827	StepCox[both] + RSF
TCGA	0.653934	StepCox[both] + SuperPC
GSE28735	0.572755	StepCox[both] + SuperPC
GSE57495	0.673041	StepCox[both] + SuperPC
TCGA	0.653825	StepCox[both] + survival-SVM
GSE28735	0.594427	StepCox[both] + survival-SVM
GSE57495	0.667489	StepCox[both] + survival-SVM
TCGA	0.653281	StepCox[backward] + CoxBoost
GSE28735	0.599071	StepCox[backward] + CoxBoost
GSE57495	0.673041	StepCox[backward] + CoxBoost
TCGA	0.655349	StepCox[backward] + Enet[伪=0.1]
GSE28735	0.600619	StepCox[backward] + Enet[伪=0.1]
GSE57495	0.671191	StepCox[backward] + Enet[伪=0.1]
TCGA	0.654805	StepCox[backward] + Enet[伪=0.2]
GSE28735	0.597523	StepCox[backward] + Enet[伪=0.2]
GSE57495	0.671808	StepCox[backward] + Enet[伪=0.2]
TCGA	0.654369	StepCox[backward] + Enet[伪=0.3]
GSE28735	0.597523	StepCox[backward] + Enet[伪=0.3]
GSE57495	0.673041	StepCox[backward] + Enet[伪=0.3]
TCGA	0.654478	StepCox[backward] + Enet[伪=0.4]
GSE28735	0.597523	StepCox[backward] + Enet[伪=0.4]
GSE57495	0.673041	StepCox[backward] + Enet[伪=0.4]
TCGA	0.654478	StepCox[backward] + Enet[伪=0.5]
GSE28735	0.597523	StepCox[backward] + Enet[伪=0.5]
GSE57495	0.673041	StepCox[backward] + Enet[伪=0.5]
TCGA	0.654369	StepCox[backward] + Enet[伪=0.6]
GSE28735	0.597523	StepCox[backward] + Enet[伪=0.6]
GSE57495	0.673041	StepCox[backward] + Enet[伪=0.6]
TCGA	0.654261	StepCox[backward] + Enet[伪=0.7]
GSE28735	0.597523	StepCox[backward] + Enet[伪=0.7]
GSE57495	0.673041	StepCox[backward] + Enet[伪=0.7]
TCGA	0.654261	StepCox[backward] + Enet[伪=0.8]
GSE28735	0.597523	StepCox[backward] + Enet[伪=0.8]
GSE57495	0.673041	StepCox[backward] + Enet[伪=0.8]
TCGA	0.654152	StepCox[backward] + Enet[伪=0.9]
GSE28735	0.597523	StepCox[backward] + Enet[伪=0.9]
GSE57495	0.673041	StepCox[backward] + Enet[伪=0.9]
TCGA	0.705082	StepCox[backward] + GBM
GSE28735	0.617647	StepCox[backward] + GBM
GSE57495	0.696175	StepCox[backward] + GBM
TCGA	0.654261	StepCox[backward] + Lasso
GSE28735	0.597523	StepCox[backward] + Lasso
GSE57495	0.673041	StepCox[backward] + Lasso
TCGA	0.654696	StepCox[backward] + plsRcox
GSE28735	0.599071	StepCox[backward] + plsRcox
GSE57495	0.671808	StepCox[backward] + plsRcox
TCGA	0.654696	StepCox[backward] + Ridge
GSE28735	0.600619	StepCox[backward] + Ridge
GSE57495	0.673041	StepCox[backward] + Ridge
TCGA	0.837958	StepCox[backward] + RSF
GSE28735	0.603715	StepCox[backward] + RSF
GSE57495	0.679827	StepCox[backward] + RSF
TCGA	0.653934	StepCox[backward] + SuperPC
GSE28735	0.572755	StepCox[backward] + SuperPC
GSE57495	0.673041	StepCox[backward] + SuperPC
TCGA	0.653825	StepCox[backward] + survival-SVM
GSE28735	0.594427	StepCox[backward] + survival-SVM
GSE57495	0.667489	StepCox[backward] + survival-SVM
TCGA	0.656872	StepCox[forward] + CoxBoost
GSE28735	0.580495	StepCox[forward] + CoxBoost
GSE57495	0.691548	StepCox[forward] + CoxBoost
TCGA	0.656981	StepCox[forward] + Enet[伪=0.1]
GSE28735	0.582043	StepCox[forward] + Enet[伪=0.1]
GSE57495	0.69525	StepCox[forward] + Enet[伪=0.1]
TCGA	0.657961	StepCox[forward] + Enet[伪=0.2]
GSE28735	0.583591	StepCox[forward] + Enet[伪=0.2]
GSE57495	0.694016	StepCox[forward] + Enet[伪=0.2]
TCGA	0.657852	StepCox[forward] + Enet[伪=0.3]
GSE28735	0.580495	StepCox[forward] + Enet[伪=0.3]
GSE57495	0.695867	StepCox[forward] + Enet[伪=0.3]
TCGA	0.658178	StepCox[forward] + Enet[伪=0.4]
GSE28735	0.578947	StepCox[forward] + Enet[伪=0.4]
GSE57495	0.695867	StepCox[forward] + Enet[伪=0.4]
TCGA	0.657199	StepCox[forward] + Enet[伪=0.5]
GSE28735	0.580495	StepCox[forward] + Enet[伪=0.5]
GSE57495	0.695867	StepCox[forward] + Enet[伪=0.5]
TCGA	0.657743	StepCox[forward] + Enet[伪=0.6]
GSE28735	0.578947	StepCox[forward] + Enet[伪=0.6]
GSE57495	0.694633	StepCox[forward] + Enet[伪=0.6]
TCGA	0.657416	StepCox[forward] + Enet[伪=0.7]
GSE28735	0.580495	StepCox[forward] + Enet[伪=0.7]
GSE57495	0.694016	StepCox[forward] + Enet[伪=0.7]
TCGA	0.657634	StepCox[forward] + Enet[伪=0.8]
GSE28735	0.580495	StepCox[forward] + Enet[伪=0.8]
GSE57495	0.693399	StepCox[forward] + Enet[伪=0.8]
TCGA	0.657743	StepCox[forward] + Enet[伪=0.9]
GSE28735	0.580495	StepCox[forward] + Enet[伪=0.9]
GSE57495	0.692782	StepCox[forward] + Enet[伪=0.9]
TCGA	0.757971	StepCox[forward] + GBM
GSE28735	0.640867	StepCox[forward] + GBM
GSE57495	0.698951	StepCox[forward] + GBM
TCGA	0.657416	StepCox[forward] + Lasso
GSE28735	0.580495	StepCox[forward] + Lasso
GSE57495	0.692165	StepCox[forward] + Lasso
TCGA	0.655458	StepCox[forward] + plsRcox
GSE28735	0.578947	StepCox[forward] + plsRcox
GSE57495	0.689081	StepCox[forward] + plsRcox
TCGA	0.658069	StepCox[forward] + Ridge
GSE28735	0.582043	StepCox[forward] + Ridge
GSE57495	0.698334	StepCox[forward] + Ridge
TCGA	0.866797	StepCox[forward] + RSF
GSE28735	0.586687	StepCox[forward] + RSF
GSE57495	0.660086	StepCox[forward] + RSF
TCGA	0.641528	StepCox[forward] + SuperPC
GSE28735	0.489164	StepCox[forward] + SuperPC
GSE57495	0.678593	StepCox[forward] + SuperPC
TCGA	0.653172	StepCox[forward] + survival-SVM
GSE28735	0.578947	StepCox[forward] + survival-SVM
GSE57495	0.697717	StepCox[forward] + survival-SVM
TCGA	0.656872	CoxBoost
GSE28735	0.580495	CoxBoost
GSE57495	0.691548	CoxBoost
TCGA	0.657634	CoxBoost + Enet[伪=0.1]
GSE28735	0.582043	CoxBoost + Enet[伪=0.1]
GSE57495	0.694633	CoxBoost + Enet[伪=0.1]
TCGA	0.657416	CoxBoost + Enet[伪=0.2]
GSE28735	0.582043	CoxBoost + Enet[伪=0.2]
GSE57495	0.69525	CoxBoost + Enet[伪=0.2]
TCGA	0.658178	CoxBoost + Enet[伪=0.3]
GSE28735	0.582043	CoxBoost + Enet[伪=0.3]
GSE57495	0.69525	CoxBoost + Enet[伪=0.3]
TCGA	0.657743	CoxBoost + Enet[伪=0.4]
GSE28735	0.582043	CoxBoost + Enet[伪=0.4]
GSE57495	0.695867	CoxBoost + Enet[伪=0.4]
TCGA	0.657308	CoxBoost + Enet[伪=0.5]
GSE28735	0.582043	CoxBoost + Enet[伪=0.5]
GSE57495	0.694016	CoxBoost + Enet[伪=0.5]
TCGA	0.656872	CoxBoost + Enet[伪=0.6]
GSE28735	0.580495	CoxBoost + Enet[伪=0.6]
GSE57495	0.693399	CoxBoost + Enet[伪=0.6]
TCGA	0.656546	CoxBoost + Enet[伪=0.7]
GSE28735	0.582043	CoxBoost + Enet[伪=0.7]
GSE57495	0.692782	CoxBoost + Enet[伪=0.7]
TCGA	0.656655	CoxBoost + Enet[伪=0.8]
GSE28735	0.582043	CoxBoost + Enet[伪=0.8]
GSE57495	0.692165	CoxBoost + Enet[伪=0.8]
TCGA	0.656546	CoxBoost + Enet[伪=0.9]
GSE28735	0.583591	CoxBoost + Enet[伪=0.9]
GSE57495	0.690315	CoxBoost + Enet[伪=0.9]
TCGA	0.755468	CoxBoost + GBM
GSE28735	0.634675	CoxBoost + GBM
GSE57495	0.711289	CoxBoost + GBM
TCGA	0.656764	CoxBoost + Lasso
GSE28735	0.582043	CoxBoost + Lasso
GSE57495	0.691548	CoxBoost + Lasso
TCGA	0.657634	CoxBoost + plsRcox
GSE28735	0.582043	CoxBoost + plsRcox
GSE57495	0.687847	CoxBoost + plsRcox
TCGA	0.657743	CoxBoost + Ridge
GSE28735	0.582043	CoxBoost + Ridge
GSE57495	0.698334	CoxBoost + Ridge
TCGA	0.654369	CoxBoost + StepCox[both]
GSE28735	0.595975	CoxBoost + StepCox[both]
GSE57495	0.673041	CoxBoost + StepCox[both]
TCGA	0.654369	CoxBoost + StepCox[backward]
GSE28735	0.595975	CoxBoost + StepCox[backward]
GSE57495	0.673041	CoxBoost + StepCox[backward]
TCGA	0.657525	CoxBoost + StepCox[forward]
GSE28735	0.582043	CoxBoost + StepCox[forward]
GSE57495	0.689081	CoxBoost + StepCox[forward]
TCGA	0.638916	CoxBoost + SuperPC
GSE28735	0.520124	CoxBoost + SuperPC
GSE57495	0.65731	CoxBoost + SuperPC
TCGA	0.657308	CoxBoost + survival-SVM
GSE28735	0.583591	CoxBoost + survival-SVM
GSE57495	0.698951	CoxBoost + survival-SVM
TCGA	0.655458	plsRcox
GSE28735	0.578947	plsRcox
GSE57495	0.689081	plsRcox
TCGA	0.641528	SuperPC
GSE28735	0.489164	SuperPC
GSE57495	0.678593	SuperPC
TCGA	0.757971	GBM
GSE28735	0.640867	GBM
GSE57495	0.698951	GBM
TCGA	0.653172	survival - SVM
GSE28735	0.578947	survival - SVM
GSE57495	0.697717	survival - SVM
TCGA	0.656546	Ridge
GSE28735	0.574303	Ridge
GSE57495	0.696484	Ridge
TCGA	0.657416	Lasso
GSE28735	0.580495	Lasso
GSE57495	0.692165	Lasso
TCGA	0.656655	Lasso + CoxBoost
GSE28735	0.578947	Lasso + CoxBoost
GSE57495	0.691548	Lasso + CoxBoost
TCGA	0.755468	Lasso + GBM
GSE28735	0.634675	Lasso + GBM
GSE57495	0.711289	Lasso + GBM
TCGA	0.657634	Lasso + plsRcox
GSE28735	0.582043	Lasso + plsRcox
GSE57495	0.687847	Lasso + plsRcox
TCGA	0.851779	Lasso + RSF
GSE28735	0.597523	Lasso + RSF
GSE57495	0.647131	Lasso + RSF
TCGA	0.654369	Lasso + StepCox[both]
GSE28735	0.595975	Lasso + StepCox[both]
GSE57495	0.673041	Lasso + StepCox[both]
TCGA	0.654369	Lasso + StepCox[backward]
GSE28735	0.595975	Lasso + StepCox[backward]
GSE57495	0.673041	Lasso + StepCox[backward]
TCGA	0.657525	Lasso + StepCox[forward]
GSE28735	0.582043	Lasso + StepCox[forward]
GSE57495	0.689081	Lasso + StepCox[forward]
TCGA	0.638916	Lasso + SuperPC
GSE28735	0.520124	Lasso + SuperPC
GSE57495	0.65731	Lasso + SuperPC
TCGA	0.657308	Lasso + survival-SVM
GSE28735	0.583591	Lasso + survival-SVM
GSE57495	0.698951	Lasso + survival-SVM
