# Supplementary material for: Integrated analysis of metabolic gene features and the immune microenvironment: identification of DPYD-mediated prognostic model and therapeutic targets in pancreatic cancer
Source: BMC Gastroenterol. 2026 Mar 14;26:245. doi: 10.1186/s12876-026-04726-4 (PMC13101390; doi:10.1186/s12876-026-04726-4)
Supplement: Supplementary file 3 — Supplementary Material 3. [file 12876_2026_4726_MOESM3_ESM.xls]

## Sheet: Supplementary Table S1
Supplementary Table S1. List of 19 Prognostic Metabolic Genes (MAGCOXs) in Pancreatic Cancer
id	Gene Name	Ensembl ID	HR	HR.95L	HR.95H	pvalue
DPYD	dihydropyrimidine dehydrogenase	ENSG00000188641	1.36379	1.12601	1.65177	0.00150273
ALOX5	arachidonate 5-lipoxygenase	ENSG00000012779	1.24609	1.04141	1.49099	0.0162527
CA8	carbonic anhydrase 8	ENSG00000178538	0.747845	0.639319	0.874794	0.000281113
GPD2	glycerol-3-phosphate dehydrogenase 2	ENSG00000115159	1.38781	1.02489	1.87925	0.0340986
CDS2	CDP-diacylglycerol synthase 2?	ENSG00000101290	0.706397	0.534404	0.933745	0.0146266
ENPP3	ectonucleotide pyrophosphatase/phosphodiesterase 3	ENSG00000154269	0.819143	0.681586	0.984463	0.0334271
PAICS	phosphoribosylaminoimidazole carboxylase and phosphoribosylaminoimidazolesuccinocarboxamide synthase	ENSG00000128050	1.51342	1.06033	2.16011	0.0224495
INPP4B	inositol polyphosphate-4-phosphatase type II B	ENSG00000109452	1.4994	1.21731	1.84685	0.000139411
PLCB4	phospholipase C beta 4	ENSG00000101333	0.794504	0.664948	0.949301	0.0113146
CA12	carbonic anhydrase 12	ENSG00000074410	1.31221	1.16533	1.4776	7.25e-06
HNMT	histamine N-methyltransferase	ENSG00000150540	1.50992	1.175	1.9403	0.0012806
RRM1	ribonucleotide reductase catalytic subunit M1	ENSG00000167325	1.41929	1.03301	1.95003	0.0307488
PTGS2	prostaglandin-endoperoxide synthase 2	ENSG00000073756	1.21359	1.07409	1.37121	0.00188903
UGCG	UDP-glucose ceramide glucosyltransferase	ENSG00000148154	1.33679	1.00604	1.77627	0.045338
NME5	NME/NM23 family member 5	ENSG00000112981	0.80589	0.680145	0.954884	0.0126549
MTHFD1	methylenetetrahydrofolate dehydrogenase, cyclohydrolase and formyltetrahydrofolate synthetase 1	ENSG00000100714	1.56478	1.1341	2.15901	0.00640824
COMT	catechol-O-methyltransferase	ENSG00000093010	1.52269	1.02319	2.26604	0.0381756
ADK	adenosine kinase	ENSG00000156110	1.48191	1.02979	2.13252	0.0341699
DNMT3A	DNA methyltransferase 3 alpha	ENSG00000119772	0.702324	0.504745	0.977243	0.0360338
