# Supplementary material for: Integrated analysis of metabolic gene features and the immune microenvironment: identification of DPYD-mediated prognostic model and therapeutic targets in pancreatic cancer
Source: BMC Gastroenterol. 2026 Mar 14;26:245. doi: 10.1186/s12876-026-04726-4 (PMC13101390; doi:10.1186/s12876-026-04726-4)
Supplement: Supplementary file 4 — Supplementary Material 4. [file 12876_2026_4726_MOESM4_ESM.xls]

## Sheet: Sheet1
Supplementary Table S4. The primers used in the qRT-PCR.
Name	Primer(5'to3')
DPYD-F	GGCGGACATCGAGAGTATCCT
DPYD-R	TTCTTGGCCGAAGTGGAACAC
