# Supplementary material for: Integrated analysis of metabolic gene features and the immune microenvironment: identification of DPYD-mediated prognostic model and therapeutic targets in pancreatic cancer
Source: BMC Gastroenterol. 2026 Mar 14;26:245. doi: 10.1186/s12876-026-04726-4 (PMC13101390; doi:10.1186/s12876-026-04726-4)
Supplement: Supplementary file 5 — Supplementary Material 5. [file 12876_2026_4726_MOESM5_ESM.xls]

## Sheet: Supplementary Table S9
Supplementary Table S9. Mass spectrometry DO term：
doid	DO_Name	URL	BxPc3_sh_NC-vs-BxPc3_sh_DPYD (788)	All (2681)	pvalue	qvalue	Proteins
DOID:557	kidney disease	https://disease-ontology.org/?id=DOID:557	51	118	0.000754842	0.196185	ENSG00000072274(TFRC);ENSG00000079739(PGM1);ENSG00000084207(GSTP1);ENSG00000085662(AKR1B1);ENSG00000087274(ADD1);ENSG00000100292(HMOX1);ENSG00000100345(MYH9);ENSG00000101439(CST3);ENSG00000101966(XIAP);ENSG00000102871(TRADD);ENSG00000105329(TGFB1);ENSG00000105835(NAMPT);ENSG00000107959(PITRM1);ENSG00000111057(KRT18);ENSG00000111341(MGP);ENSG00000115310(RTN4);ENSG00000117394(SLC2A1);ENSG0000011972…
DOID:4905	pancreatic carcinoma	https://disease-ontology.org/?id=DOID:4905	41	91	0.00091818	0.196185	ENSG00000005884(ITGA3);ENSG00000044115(CTNNA1);ENSG00000092820(EZR);ENSG00000097033(SH3GLB1);ENSG00000100097(LGALS1);ENSG00000101966(XIAP);ENSG00000104419(NDRG1);ENSG00000105329(TGFB1);ENSG00000105835(NAMPT);ENSG00000105974(CAV1);ENSG00000106211(HSPB1);ENSG00000114770(ABCC5);ENSG00000116288(PARK7);ENSG00000125257(ABCC4);ENSG00000127191(TRAF2);ENSG00000129116(PALLD);ENSG00000130402(ACTN4);ENSG0000…
DOID:18	urinary system disease	https://disease-ontology.org/?id=DOID:18	51	119	0.000955382	0.196185	ENSG00000072274(TFRC);ENSG00000079739(PGM1);ENSG00000084207(GSTP1);ENSG00000085662(AKR1B1);ENSG00000087274(ADD1);ENSG00000100292(HMOX1);ENSG00000100345(MYH9);ENSG00000101439(CST3);ENSG00000101966(XIAP);ENSG00000102871(TRADD);ENSG00000105329(TGFB1);ENSG00000105835(NAMPT);ENSG00000107959(PITRM1);ENSG00000111057(KRT18);ENSG00000111341(MGP);ENSG00000115310(RTN4);ENSG00000117394(SLC2A1);ENSG0000011972…
DOID:0080000	muscular disease	https://disease-ontology.org/?id=DOID:0080000	41	92	0.00119908	0.196185	ENSG00000005893(LAMP2);ENSG00000010704(HFE);ENSG00000022267(FHL1);ENSG00000029363(BCLAF1);ENSG00000075785(RAB7A);ENSG00000086061(DNAJA1);ENSG00000100749(VRK1);ENSG00000101439(CST3);ENSG00000102024(PLS3);ENSG00000105329(TGFB1);ENSG00000105974(CAV1);ENSG00000108064(TFAM);ENSG00000122971(ACADS);ENSG00000130985(UBA1);ENSG00000136527(TRA2B);ENSG00000142156(COL6A1);ENSG00000142173(COL6A2);ENSG000001421…
DOID:2394	ovarian cancer	https://disease-ontology.org/?id=DOID:2394	50	118	0.0014513	0.196185	ENSG00000010704(HFE);ENSG00000026508(CD44);ENSG00000042493(CAPG);ENSG00000059804(SLC2A3);ENSG00000073050(XRCC1);ENSG00000084207(GSTP1);ENSG00000087586(AURKA);ENSG00000092969(TGFB2);ENSG00000100030(MAPK1);ENSG00000101966(XIAP);ENSG00000102317(RBM3);ENSG00000102804(TSC22D1);ENSG00000105329(TGFB1);ENSG00000105974(CAV1);ENSG00000106211(HSPB1);ENSG00000110955(ATP5F1B);ENSG00000111725(PRKAB1);ENSG00000…
DOID:10952	nephritis	https://disease-ontology.org/?id=DOID:10952	19	35	0.00167361	0.196185	ENSG00000079739(PGM1);ENSG00000085662(AKR1B1);ENSG00000100345(MYH9);ENSG00000102871(TRADD);ENSG00000105329(TGFB1);ENSG00000120885(CLU);ENSG00000127191(TRAF2);ENSG00000128604(IRF5);ENSG00000130402(ACTN4);ENSG00000131981(LGALS3);ENSG00000137275(RIPK1);ENSG00000148346(LCN2);ENSG00000154229(PRKCA);ENSG00000157483(MYO1E);ENSG00000159640(ACE);ENSG00000164305(CASP3);ENSG00000166333(ILK);ENSG00000182718(…
DOID:4074	pancreas adenocarcinoma	https://disease-ontology.org/?id=DOID:4074	31	66	0.00168695	0.196185	ENSG00000005884(ITGA3);ENSG00000097033(SH3GLB1);ENSG00000100097(LGALS1);ENSG00000101966(XIAP);ENSG00000104419(NDRG1);ENSG00000105329(TGFB1);ENSG00000105835(NAMPT);ENSG00000105974(CAV1);ENSG00000116288(PARK7);ENSG00000127191(TRAF2);ENSG00000129116(PALLD);ENSG00000131016(AKAP12);ENSG00000133895(MEN1);ENSG00000134086(VHL);ENSG00000137309(HMGA1);ENSG00000140443(IGF1R);ENSG00000141736(ERBB2);ENSG00000…
DOID:1793	pancreatic cancer	https://disease-ontology.org/?id=DOID:1793	50	119	0.00181066	0.196185	ENSG00000005884(ITGA3);ENSG00000044115(CTNNA1);ENSG00000064012(CASP8);ENSG00000092820(EZR);ENSG00000095015(MAP3K1);ENSG00000097033(SH3GLB1);ENSG00000100097(LGALS1);ENSG00000101966(XIAP);ENSG00000104419(NDRG1);ENSG00000105329(TGFB1);ENSG00000105835(NAMPT);ENSG00000105974(CAV1);ENSG00000106211(HSPB1);ENSG00000112984(KIF20A);ENSG00000114770(ABCC5);ENSG00000116288(PARK7);ENSG00000125257(ABCC4);ENSG00…
DOID:423	myopathy	https://disease-ontology.org/?id=DOID:423	40	91	0.0018908	0.196185	ENSG00000005893(LAMP2);ENSG00000010704(HFE);ENSG00000022267(FHL1);ENSG00000029363(BCLAF1);ENSG00000075785(RAB7A);ENSG00000086061(DNAJA1);ENSG00000100749(VRK1);ENSG00000101439(CST3);ENSG00000102024(PLS3);ENSG00000105329(TGFB1);ENSG00000105974(CAV1);ENSG00000108064(TFAM);ENSG00000122971(ACADS);ENSG00000130985(UBA1);ENSG00000136527(TRA2B);ENSG00000142156(COL6A1);ENSG00000142173(COL6A2);ENSG000001421…
DOID:66	muscle tissue disease	https://disease-ontology.org/?id=DOID:66	40	91	0.0018908	0.196185	ENSG00000005893(LAMP2);ENSG00000010704(HFE);ENSG00000022267(FHL1);ENSG00000029363(BCLAF1);ENSG00000075785(RAB7A);ENSG00000086061(DNAJA1);ENSG00000100749(VRK1);ENSG00000101439(CST3);ENSG00000102024(PLS3);ENSG00000105329(TGFB1);ENSG00000105974(CAV1);ENSG00000108064(TFAM);ENSG00000122971(ACADS);ENSG00000130985(UBA1);ENSG00000136527(TRA2B);ENSG00000142156(COL6A1);ENSG00000142173(COL6A2);ENSG000001421…
