# Supplementary material for: Integrated analysis of metabolic gene features and the immune microenvironment: identification of DPYD-mediated prognostic model and therapeutic targets in pancreatic cancer
Source: BMC Gastroenterol. 2026 Mar 14;26:245. doi: 10.1186/s12876-026-04726-4 (PMC13101390; doi:10.1186/s12876-026-04726-4)
Supplement: Supplementary file 6 — Supplementary Material 6. [file 12876_2026_4726_MOESM6_ESM.xlsx]

## Sheet: Sheet1
Supplementary Table S11. Materials and Methods：
Experimental module	Materials and Methods
​IHC	Primary antibody: DPYD antibody (JE54-79) Supplier: HUABIO Item number (JE54-79) Dilution ratio (e.g. 1:1000) Incubation conditions: 4 ° C overnight
Plasmid construction	Overexpression/knockout vector names: pECV-3xFLAG-DPYD/hDPYD sgRNA1, hDPYD sgRNA2 DPYD insertion method: PCR cloning Plasmid sources: Overexpression plasmid (Miaoling), knockout plasmid (Fubai'ao)
Cell lines and transfection	Cell line name: BxPC3 Slow virus packaging system: PSPAX2/pMD2. G Screening criteria: Purimycin concentration/time (2 μ g/mL × 72h)
