# Supplementary material for: Integrated analysis of metabolic gene features and the immune microenvironment: identification of DPYD-mediated prognostic model and therapeutic targets in pancreatic cancer
Source: BMC Gastroenterol. 2026 Mar 14;26:245. doi: 10.1186/s12876-026-04726-4 (PMC13101390; doi:10.1186/s12876-026-04726-4)
Supplement: Supplementary file 7 — Supplementary Material 7. [file 12876_2026_4726_MOESM7_ESM.xls]

## Sheet: BxPc3_sh_NC-vs-BxPc3_sh_DPYD.pa
Supplementary Table S8. Differential KEGG enrichment in mass spectrometry：
KEGG_A_class	KEGG_B_class	Pathway	BxPc3_sh_NC-vs-BxPc3_sh_DPYD (850)	All (3298)	Pvalue	Qvalue	Pathway ID	Proteins	K_IDs
Metabolism	Global and overview maps	Metabolic pathways	262	790	5.56037e-08	1.8516e-05	ko01100	ENSG00000292339(ASMTL);ENSG00000241837(ATP5PO);ENSG00000159231(CBR3);ENSG00000175198(PCCA);ENSG00000159082(SYNJ1);ENSG00000169093(ASMTL);ENSG00000165629(ATP5F1C);ENSG00000126790(L3HYPDH);ENSG00000101365(IDH3B);ENSG00000154723(ATP5PF);ENSG00000165092(ALDH1A1);ENSG00000159267(HLCS);ENSG00000033170(FUT8);ENSG00000135069(PSAT1);ENSG00000112699(GMDS);ENSG00000107789(MINPP1);ENSG00000164294(GPX8);ENSG0…	K25435+K02137+K00084+K01965+K20279+K25435+K02136+K18384+K00030+K02131+K07249+K01942+K00717+K00831+K01711+K03103+K00432+K03844+K00029+K01027+K06134+K03781+K13506+K00510+K00799+K01135+K01231+K00474+K01079+K03426+K00419+K01772+K07515+K15728+K00600+K00688+K00294+K00658+K08738+K02148+K01824+K09478+K00639+K00933+K00560+K18334+K07509+K00933+K01953+K00323+K13646+K01641+K00289+K00972+K01596+K00799+K00939+…
Human Diseases	Infectious disease: viral	Human immunodeficiency virus 1 infection	50	130	0.000798469	0.0296519	ko05170	ENSG00000100030(MAPK1);ENSG00000157456(CCNB2);ENSG00000179750(APOBEC3B);ENSG00000244509(APOBEC3C);ENSG00000128394(APOBEC3F);ENSG00000239713(APOBEC3G);ENSG00000015475(BID);ENSG00000176533(GNG7);ENSG00000188130(MAPK12);ENSG00000185386(MAPK11);ENSG00000172115(CYCS);ENSG00000138814(PPP3CA);ENSG00000154229(PRKCA);ENSG00000182287(AP1S2);ENSG00000221823(PPP3R1);ENSG00000137275(RIPK1);ENSG00000242616(GNG…	K04371+K21770+K18750+K18750+K18750+K18750+K04726+K04543+K04441+K04441+K08738+K04348+K02677+K12394+K06268+K02861+K04545+K17834+K04541+K05743+K03171+K03173+K07210+K04688+K05867+K02087+K04410+K12391+K10610+K05765+K10648+K02187+K05410+K04467+K08055+K05859+K04441+K02373+K06751+K04960+K04534+K05760+K07861+K04398+K02833+K11789+K04432+K12395+K04347+K04448
Metabolism	Global and overview maps	Carbon metabolism	39	86	5.41688e-05	0.00360764	ko01200	ENSG00000175198(PCCA);ENSG00000101365(IDH3B);ENSG00000135069(PSAT1);ENSG00000065833(ME1);ENSG00000121691(CAT);ENSG00000146733(PSPH);ENSG00000182199(SHMT2);ENSG00000119689(DLST);ENSG00000163541(SUCLG1);ENSG00000197444(OGDHL);ENSG00000082212(ME2);ENSG00000127884(ECHS1);ENSG00000149925(ALDOA);ENSG00000148672(GLUD1);ENSG00000075239(ACAT1);ENSG00000109107(ALDOC);ENSG00000131828(PDHA1);ENSG00000111674(…	K01965+K00030+K00831+K00029+K03781+K01079+K00600+K00658+K01899+K00164+K00027+K07511+K01623+K00261+K00626+K01623+K00161+K01689+K01057+K01900+K14455+K00031+K00234+K00140+K00863+K00134+K00026+K00162+K00382+K00248+K00814+K01958+K00850+K01966+K05605+K00237+K00627+K01783+K00235
Metabolism	Amino acid metabolism	Valine, leucine and isoleucine degradation	24	39	2.29055e-06	0.000361051	ko00280	ENSG00000175198(PCCA);ENSG00000083720(OXCT1);ENSG00000084754(HADHA);ENSG00000196177(ACADSB);ENSG00000138029(HADHB);ENSG00000112972(HMGCS1);ENSG00000167315(ACAA2);ENSG00000127884(ECHS1);ENSG00000105552(BCAT2);ENSG00000113790(EHHADH);ENSG00000075239(ACAT1);ENSG00000060971(ACAA1);ENSG00000137124(ALDH1B1);ENSG00000128928(IVD);ENSG00000138796(HADH);ENSG00000183044(ABAT);ENSG00000131844(MCCC2);ENSG0000…	K01965+K01027+K07515+K09478+K07509+K01641+K07508+K07511+K00826+K07514+K00626+K07513+K00128+K00253+K00022+K13524+K01969+K00140+K00382+K00248+K11538+K01966+K05605+K00249
Metabolism	Global and overview maps	Fatty acid metabolism	21	40	0.000253038	0.0140436	ko01212	ENSG00000084754(HADHA);ENSG00000196177(ACADSB);ENSG00000138029(HADHB);ENSG00000157184(CPT2);ENSG00000167315(ACAA2);ENSG00000068366(ACSL4);ENSG00000127884(ECHS1);ENSG00000113790(EHHADH);ENSG00000075239(ACAT1);ENSG00000151093(OXSM);ENSG00000110090(CPT1A);ENSG00000060971(ACAA1);ENSG00000204228(HSD17B8);ENSG00000138796(HADH);ENSG00000131238(PPT1);ENSG00000072778(ACADVL);ENSG00000116353(MECR);ENSG0000…	K07515+K09478+K07509+K08766+K07508+K01897+K07511+K07514+K00626+K09458+K08765+K07513+K13370+K00022+K01074+K09479+K07512+K00665+K01897+K00248+K00249
Metabolism	Lipid metabolism	Fatty acid degradation	19	28	3.25271e-06	0.000361051	ko00071	ENSG00000084754(HADHA);ENSG00000196177(ACADSB);ENSG00000138029(HADHB);ENSG00000157184(CPT2);ENSG00000167315(ACAA2);ENSG00000068366(ACSL4);ENSG00000127884(ECHS1);ENSG00000113790(EHHADH);ENSG00000075239(ACAT1);ENSG00000110090(CPT1A);ENSG00000060971(ACAA1);ENSG00000137124(ALDH1B1);ENSG00000198721(ECI2);ENSG00000138796(HADH);ENSG00000105607(GCDH);ENSG00000072778(ACADVL);ENSG00000123983(ACSL3);ENSG000…	K07515+K09478+K07509+K08766+K07508+K01897+K07511+K07514+K00626+K08765+K07513+K00128+K13239+K00022+K00252+K09479+K01897+K00248+K00249
Metabolism	Carbohydrate metabolism	Citrate cycle (TCA cycle)	16	28	0.000398048	0.0189357	ko00020	ENSG00000101365(IDH3B);ENSG00000119689(DLST);ENSG00000100889(PCK2);ENSG00000163541(SUCLG1);ENSG00000197444(OGDHL);ENSG00000131828(PDHA1);ENSG00000172340(SUCLG2);ENSG00000138413(IDH1);ENSG00000073578(SDHA);ENSG00000146701(MDH2);ENSG00000168291(PDHB);ENSG00000091140(DLD);ENSG00000173599(PC);ENSG00000204370(SDHD);ENSG00000150768(DLAT);ENSG00000117118(SDHB)	K00030+K00658+K01596+K01899+K00164+K00161+K01900+K00031+K00234+K00026+K00162+K00382+K01958+K00237+K00627+K00235
Metabolism	Carbohydrate metabolism	Butanoate metabolism	12	15	1.65115e-05	0.00137458	ko00650	ENSG00000083720(OXCT1);ENSG00000084754(HADHA);ENSG00000112972(HMGCS1);ENSG00000112294(ALDH5A1);ENSG00000127884(ECHS1);ENSG00000113790(EHHADH);ENSG00000087299(L2HGDH);ENSG00000161267(BDH1);ENSG00000075239(ACAT1);ENSG00000138796(HADH);ENSG00000183044(ABAT);ENSG00000122971(ACADS)	K01027+K07515+K01641+K00139+K07511+K07514+K00109+K00019+K00626+K00022+K13524+K00248
Metabolism	Metabolism of other amino acids	beta-Alanine metabolism	11	17	0.000801404	0.0296519	ko00410	ENSG00000084754(HADHA);ENSG00000188641(DPYD);ENSG00000127884(ECHS1);ENSG00000103150(MLYCD);ENSG00000113790(EHHADH);ENSG00000137124(ALDH1B1);ENSG00000183044(ABAT);ENSG00000119711(ALDH6A1);ENSG00000122971(ACADS);ENSG00000006534(ALDH3B1);ENSG00000198130(HIBCH)	K07515+K00207+K07511+K01578+K07514+K00128+K13524+K00140+K00248+K00129+K05605
Metabolism	Metabolism of cofactors and vitamins	Ubiquinone and other terpenoid-quinone biosynthesis	6	7	0.00157992	0.0526114	ko00130	ENSG00000167186(COQ7);ENSG00000132423(COQ3);ENSG00000110871(COQ5);ENSG00000119723(COQ6);ENSG00000181019(NQO1);ENSG00000115486(GGCX)	K06134+K00591+K06127+K06126+K00355+K10106
