# Supplementary material for: Integrated analysis of metabolic gene features and the immune microenvironment: identification of DPYD-mediated prognostic model and therapeutic targets in pancreatic cancer
Source: BMC Gastroenterol. 2026 Mar 14;26:245. doi: 10.1186/s12876-026-04726-4 (PMC13101390; doi:10.1186/s12876-026-04726-4)
Supplement: Supplementary file 8 — Supplementary Material 8. [file 12876_2026_4726_MOESM8_ESM.xls]

## Sheet: Supplementary Table S3
Supplementary Table S3. Previously published Signature.
model	PMID	Cancer	Author	Coef	symbol
Signature1	34902987	PC	Liu Y	0.0137	EREG
Signature1	34902987	PC	Liu Y	-0.1893	PRLR
Signature2	36465388	PC	Zhang J	0.172	ADAMTS12
Signature2	36465388	PC	Zhang J	-0.087	CHST11
Signature2	36465388	PC	Zhang J	0.127	DCBLD2
Signature2	36465388	PC	Zhang J	-0.202	FN1
Signature2	36465388	PC	Zhang J	0.0581	FRMD6
Signature2	36465388	PC	Zhang J	0.266	KRT17
Signature2	36465388	PC	Zhang J	-0.089	LOXL2
Signature2	36465388	PC	Zhang J	-0.196	MMP14
Signature2	36465388	PC	Zhang J	-0.0935	NRP2
Signature2	36465388	PC	Zhang J	0.238	PPFIBP1
Signature2	36465388	PC	Zhang J	0.287	TGFBI
Signature2	36465388	PC	Zhang J	0.22	VCL
Signature3	36428747	PC	Zhou S	-0.0334	FYN
Signature3	36428747	PC	Zhou S	0.2101	MET
Signature3	36428747	PC	Zhou S	-0.0956	LRSAM1
Signature3	36428747	PC	Zhou S	-0.2048	PSPN
Signature3	36428747	PC	Zhou S	0.0343	ERAP2
Signature3	36428747	PC	Zhou S	-0.0159	S100A1
Signature3	36428747	PC	Zhou S	0.0664	IL20RB
Signature3	36428747	PC	Zhou S	-0.0907	MAP3K14
Signature3	36428747	PC	Zhou S	-0.0437	SEMA6C
Signature3	36428747	PC	Zhou S	-0.0198	PRKCG
Signature3	36428747	PC	Zhou S	0.0716	CXCL11
Signature3	36428747	PC	Zhou S	-0.3634	GH1
Signature4	35963640	PC	Zhang D	0.355526	CALB2
Signature4	35963640	PC	Zhang D	-0.86862	NLGN2
Signature4	35963640	PC	Zhang D	0.932348	NCAPG
Signature4	35963640	PC	Zhang D	1.15357	SERTAD2
Signature5	35953822	PC	Wang C	0.0893	ALB
Signature5	35953822	PC	Wang C	0.1935	CXCL10
Signature5	35953822	PC	Wang C	0.0635	IAPP
Signature5	35953822	PC	Wang C	-0.2633	LIFR
Signature5	35953822	PC	Wang C	-0.2338	LYZ
Signature5	35953822	PC	Wang C	0.2893	MET
Signature5	35953822	PC	Wang C	0.2177	S100A14
Signature6	35938160	PC	Chen H	-0.297	MAP1LC3A
Signature6	35938160	PC	Chen H	-0.232	ULK1
Signature6	35938160	PC	Chen H	0.219	SRC
Signature6	35938160	PC	Chen H	0.075	VDAC1
Signature7	35789607	PC	Zhang JJ	1.251	TES
Signature7	35789607	PC	Zhang JJ	1.398	LDHA
Signature7	35789607	PC	Zhang JJ	0.373	ANXA2
Signature8	35322324	PC	Deng ZL	0.132	CXCL11
Signature8	35322324	PC	Deng ZL	0.038	CXCL9
Signature8	35322324	PC	Deng ZL	-0.258	GP1BA
Signature8	35322324	PC	Deng ZL	0.071	LAMP3
Signature8	35322324	PC	Deng ZL	0.04	SERPINE1
Signature9	35035831	PC	Liu T	0.672	CDKN2A
Signature9	35035831	PC	Liu T	-0.142	BRCA1
Signature9	35035831	PC	Liu T	-0.185	UBL3
Signature10	34930261	PC	Cai W	0.912	CA12
Signature10	34930261	PC	Cai W	0.9	CDA
Signature10	34930261	PC	Cai W	-3.3881	DGKZ
Signature10	34930261	PC	Cai W	6.769	GMPS
Signature10	34930261	PC	Cai W	-6.0982	PI4KB
Signature11	33775699	PC	Li A	-0.14	CHST2
Signature11	33775699	PC	Li A	0.1755	KIF20A
Signature11	33775699	PC	Li A	0.0214	MET
Signature12	34632851	PC	Chen Q	0.2805	B3GNT3
Signature12	34632851	PC	Chen Q	0.3705	BCAT1
Signature12	34632851	PC	Chen Q	0.4273	KYNU
Signature12	34632851	PC	Chen Q	0.3774	LDHA
Signature12	34632851	PC	Chen Q	0.549	TYMS
Signature13	34276760	PC	Chen S	-0.3281	COL2A1
Signature13	34276760	PC	Chen S	-0.3961	CUX2
Signature13	34276760	PC	Chen S	0.2074	CXCL10
Signature13	34276760	PC	Chen S	-0.1998	TRPC7
Signature14	34094925	PC	Chen S_2	-0.329	COL11A1
Signature14	34094925	PC	Chen S_2	-1.358	COL12A1
Signature14	34094925	PC	Chen S_2	3.811	COL1A1
Signature14	34094925	PC	Chen S_2	-12.93	COL3A1
Signature14	34094925	PC	Chen S_2	3.86	COL5A2
Signature14	34094925	PC	Chen S_2	10.44	COL6A3
Signature14	34094925	PC	Chen S_2	-0.2232	ITGA2
Signature14	34094925	PC	Chen S_2	4.88	MMP14
Signature14	34094925	PC	Chen S_2	-4.655	THBS2
Signature15	34090418	PC	Chen Y	-0.5399	CBX8
Signature15	34090418	PC	Chen Y	-0.5193	CENPT
Signature15	34090418	PC	Chen Y	0.7465	DPY30
Signature15	34090418	PC	Chen Y	0.1046	PADI1
Signature16	33748108	PC	Feng Z_2	0.42	EREG
Signature16	33748108	PC	Feng Z_2	-0.61	MCM3AP
Signature16	33748108	PC	Feng Z_2	0.33	MCM7
Signature16	33748108	PC	Feng Z_2	-0.441	KCTD13
Signature16	33748108	PC	Feng Z_2	0.328	POLG2
Signature16	33748108	PC	Feng Z_2	0.263	TP73
Signature16	33748108	PC	Feng Z_2	-0.542	TERF2
Signature17	33819918	PC	Jiang P	-0.2256	ATG4D
Signature17	33819918	PC	Jiang P	0.2279	AURKA
Signature17	33819918	PC	Jiang P	-1.3943	BAP1
Signature17	33819918	PC	Jiang P	0.2577	CAPG
Signature17	33819918	PC	Jiang P	0.27	CAV1
Signature17	33819918	PC	Jiang P	0.1823	DDIT4
Signature17	33819918	PC	Jiang P	0.0971	PTGS2
Signature17	33819918	PC	Jiang P	0.4656	MAP3K5
Signature17	33819918	PC	Jiang P	0.1731	MT1G
Signature17	33819918	PC	Jiang P	0.0247	RRM2
Signature17	33819918	PC	Jiang P	-0.3538	SLC1A4
Signature17	33819918	PC	Jiang P	-0.3383	ZNF419
Signature17	33819918	PC	Jiang P	0.2476	STEAP3
Signature17	33819918	PC	Jiang P	-0.2033	TUBE1
Signature18	34659888	PC	Katsuta E	-0.242	HOXA4
Signature18	34659888	PC	Katsuta E	-0.101	DMRT3
Signature18	34659888	PC	Katsuta E	-0.094	ISL2
Signature18	34659888	PC	Katsuta E	-0.098	PHKG1
Signature18	34659888	PC	Katsuta E	-0.19	TRA2A
Signature19	33761652	PC	Lu Q	1.012	CA9
Signature19	33761652	PC	Lu Q	-1.5512	CD1D
Signature19	33761652	PC	Lu Q	1.1969	SPOCK2
Signature20	33718118	PC	Wang W	-0.298	ESR2
Signature20	33718118	PC	Wang W	0.259	IDO1
Signature20	33718118	PC	Wang W	0.298	IL20RB
Signature20	33718118	PC	Wang W	0.172	PPP3CA
Signature20	33718118	PC	Wang W	0.184	PLAU
Signature21	34717651	PC	Xu Q	-0.5483	ABCB4
Signature21	34717651	PC	Xu Q	-7.7451	GH1
Signature21	34717651	PC	Xu Q	-0.0924	FAM53B
Signature21	34717651	PC	Xu Q	-0.5285	INTU
Signature21	34717651	PC	Xu Q	-0.432	SPINK2
Signature22	34490033	PC	Yuan Q_2	0.5671	SP1
Signature22	34490033	PC	Yuan Q_2	-1.147	SAFB
Signature22	34490033	PC	Yuan Q_2	0.4489	SERTAD3
Signature23	32958051	PC	Feng Z_1	0.3111	DCBLD2
Signature23	32958051	PC	Feng Z_1	0.2939	GSDMD
Signature23	32958051	PC	Feng Z_1	0.5141	PLOD2
Signature23	32958051	PC	Feng Z_1	0.1919	PMAIP1
Signature24	32860207	PC	Mantini G	-0.6349	KHSRP
Signature24	32860207	PC	Mantini G	0.5423	PYGL
Signature24	32860207	PC	Mantini G	-0.7133	SPTBN1
Signature25	33226369	PC	Tan Z	-0.1765	CD36
Signature25	33226369	PC	Tan Z	-0.4314	ENO3
Signature25	33226369	PC	Tan Z	1.0167	MET
Signature26	31968179	PC	Tian G	0.683	B3GNT3
Signature26	31968179	PC	Tian G	0.7	MET
Signature26	31968179	PC	Tian G	0.662	SPAG4
Signature27	33386701	PC	Ye Y	-0.0666	CA8
Signature27	33386701	PC	Ye Y	0.0413	CEP55
Signature27	33386701	PC	Ye Y	-0.2189	GNB3
Signature27	33386701	PC	Ye Y	-0.0339	SGSM2
Signature28	31703415	PC	Kim J	0.5086	E2F7
Signature28	31703415	PC	Kim J	0.4543	IFI44
Signature28	31703415	PC	Kim J	0.4618	LAMA3
Signature28	31703415	PC	Kim J	-0.4652	LRIG1
Signature28	31703415	PC	Kim J	-0.4201	SLC12A2
Signature29	31595147	PC	Zhou C	0.012	ANKRD22
Signature29	31595147	PC	Zhou C	0.332	MET
Signature29	31595147	PC	Zhou C	0.0034	IGF2BP3
Signature29	31595147	PC	Zhou C	0.0126	INPP4B
Signature29	31595147	PC	Zhou C	0.0677	KYNU
Signature29	31595147	PC	Zhou C	0.0413	TOP2A
Signature30	31706267	PC	Zhou YY	-1.4	CEL
Signature30	31706267	PC	Zhou YY	1.321	CPA1
Signature30	31706267	PC	Zhou YY	0.454	POSTN
Signature30	31706267	PC	Zhou YY	1.011	PM20D1
Signature31	30710069	PC	Chen H_2	0.65	MAP4K4
Signature31	30710069	PC	Chen H_2	0.129	IGF2BP3
Signature31	30710069	PC	Chen H_2	0.195	SULT1E1
Signature32	30643453	PC	Yan X	0.4623	CDC6
Signature32	30643453	PC	Yan X	0.4106	IGF2BP2
Signature32	30643453	PC	Yan X	0.3707	KNTC1
Signature32	30643453	PC	Yan X	-0.4705	LYRM1
Signature33	20644708	PC	Stratford JK	-1.214	CDX2
Signature33	20644708	PC	Stratford JK	3.641	FTSJ3
Signature33	20644708	PC	Stratford JK	-2.342	MACF1
Signature33	20644708	PC	Stratford JK	-1.381	RASSF4
Signature33	20644708	PC	Stratford JK	2.293	STAT1
Signature33	20644708	PC	Stratford JK	1.9	STX2
