# Supplementary material for: Integrated analysis of metabolic gene features and the immune microenvironment: identification of DPYD-mediated prognostic model and therapeutic targets in pancreatic cancer
Source: BMC Gastroenterol. 2026 Mar 14;26:245. doi: 10.1186/s12876-026-04726-4 (PMC13101390; doi:10.1186/s12876-026-04726-4)
Supplement: Supplementary file 9 — Supplementary Material 9. [file 12876_2026_4726_MOESM9_ESM.xls]

## Sheet: combined.markers
Supplementary Table S10. Single cell clustering marker gene list：
	p_val	avg_log2FC	pct.1	pct.2	p_val_adj	cluster	gene
C1QA	0	4.85809	0.873	0.073	0	Macrophage	C1QA
C1QC	0	5.23057	0.828	0.041	0	Macrophage	C1QC
AIF1	0	2.94452	0.886	0.105	0	Macrophage	AIF1
C1QB	0	4.98676	0.854	0.075	0	Macrophage	C1QB
MSR1	0	4.78814	0.813	0.039	0	Macrophage	MSR1
MS4A7	0	4.48485	0.816	0.048	0	Macrophage	MS4A7
MS4A6A	0	4.83907	0.804	0.047	0	Macrophage	MS4A6A
TYROBP	0	2.6741	0.925	0.179	0	Macrophage	TYROBP
FCER1G	0	2.90202	0.872	0.13	0	Macrophage	FCER1G
CD163	0	4.89114	0.787	0.047	0	Macrophage	CD163
FCGR2A	0	3.63134	0.82	0.091	0	Macrophage	FCGR2A
CD68	0	4.09967	0.865	0.136	0	Macrophage	CD68
HLA-DQA1	0	4.03964	0.879	0.155	0	Macrophage	HLA-DQA1
IFI30	0	3.65361	0.876	0.152	0	Macrophage	IFI30
APOC1	0	4.87637	0.824	0.103	0	Macrophage	APOC1
SLCO2B1	0	5.06787	0.759	0.043	0	Macrophage	SLCO2B1
MS4A4A	0	5.29929	0.733	0.034	0	Macrophage	MS4A4A
CYBB	0	3.40869	0.753	0.055	0	Macrophage	CYBB
CSF1R	0	4.86215	0.731	0.036	0	Macrophage	CSF1R
FCGR3A	0	3.71749	0.755	0.065	0	Macrophage	FCGR3A
HLA-DMB	0	3.8985	0.773	0.084	0	Macrophage	HLA-DMB
HLA-DQB1	0	3.67115	0.903	0.223	0	Macrophage	HLA-DQB1
CD14	0	3.9827	0.76	0.082	0	Macrophage	CD14
HLA-DMA	0	3.46501	0.829	0.164	0	Macrophage	HLA-DMA
APOE	0	4.76125	0.868	0.204	0	Macrophage	APOE
LYZ	0	2.11377	0.903	0.247	0	Macrophage	LYZ
C3AR1	0	3.70857	0.702	0.048	0	Macrophage	C3AR1
MRC1	0	4.3183	0.697	0.047	0	Macrophage	MRC1
C1orf162	0	2.70358	0.728	0.079	0	Macrophage	C1orf162
CPVL	0	3.39337	0.736	0.092	0	Macrophage	CPVL
IGSF6	0	2.85595	0.698	0.066	0	Macrophage	IGSF6
LAIR1	0	3.48927	0.69	0.058	0	Macrophage	LAIR1
SPI1	0	2.66414	0.695	0.064	0	Macrophage	SPI1
ITGB2	0	2.5355	0.826	0.199	0	Macrophage	ITGB2
C5AR1	0	1.85562	0.717	0.091	0	Macrophage	C5AR1
CLEC7A	0	2.7844	0.686	0.061	0	Macrophage	CLEC7A
CXCL16	0	2.54102	0.757	0.134	0	Macrophage	CXCL16
TREM2	0	5.47646	0.642	0.021	0	Macrophage	TREM2
TNFSF13	0	3.65172	0.696	0.077	0	Macrophage	TNFSF13
OLR1	0	2.9047	0.667	0.054	0	Macrophage	OLR1
HLA-DPA1	0	3.77375	0.931	0.321	0	Macrophage	HLA-DPA1
CD86	0	4.06226	0.641	0.035	0	Macrophage	CD86
CD84	0	2.49034	0.698	0.1	0	Macrophage	CD84
TBXAS1	0	2.86848	0.66	0.064	0	Macrophage	TBXAS1
CPM	0	3.6154	0.702	0.107	0	Macrophage	CPM
CD4	0	2.90205	0.68	0.086	0	Macrophage	CD4
LAPTM5	0	2.05197	0.887	0.299	0	Macrophage	LAPTM5
LY86	0	4.05957	0.625	0.037	0	Macrophage	LY86
CCL3	0	3.85545	0.743	0.155	0	Macrophage	CCL3
GPR34	0	5.43974	0.609	0.021	0	Macrophage	GPR34
MFSD1	0	3.19634	0.77	0.183	0	Macrophage	MFSD1
MAFB	0	3.43493	0.741	0.156	0	Macrophage	MAFB
ADA2	0	3.19732	0.658	0.077	0	Macrophage	ADA2
RNASE6	0	2.27848	0.634	0.053	0	Macrophage	RNASE6
PLEK	0	1.53537	0.691	0.111	0	Macrophage	PLEK
CAPG	0	2.97571	0.792	0.215	0	Macrophage	CAPG
HLA-DRA	0	3.87944	0.976	0.401	0	Macrophage	HLA-DRA
HLA-DPB1	0	3.58392	0.933	0.361	0	Macrophage	HLA-DPB1
SLC1A3	0	4.48076	0.621	0.05	0	Macrophage	SLC1A3
TGFBI	0	2.66517	0.727	0.158	0	Macrophage	TGFBI
HAVCR2	0	3.20831	0.622	0.054	0	Macrophage	HAVCR2
SLC15A3	0	2.91958	0.664	0.098	0	Macrophage	SLC15A3
ITGAX	0	2.06567	0.624	0.06	0	Macrophage	ITGAX
HLA-DRB1	0	3.57345	0.944	0.38	0	Macrophage	HLA-DRB1
CTSS	0	2.52489	0.899	0.336	0	Macrophage	CTSS
PILRA	0	2.46449	0.612	0.05	0	Macrophage	PILRA
CD83	0	2.67327	0.721	0.162	0	Macrophage	CD83
NCF2	0	1.57172	0.634	0.076	0	Macrophage	NCF2
GPNMB	0	3.91503	0.784	0.233	0	Macrophage	GPNMB
TLR2	0	1.68348	0.616	0.065	0	Macrophage	TLR2
EMILIN2	0	3.30587	0.613	0.063	0	Macrophage	EMILIN2
GM2A	0	3.50412	0.654	0.108	0	Macrophage	GM2A
ALCAM	0	2.9329	0.686	0.141	0	Macrophage	ALCAM
ACP5	0	3.80338	0.629	0.084	0	Macrophage	ACP5
ARRB2	0	1.63102	0.665	0.122	0	Macrophage	ARRB2
GPR183	0	2.3078	0.721	0.178	0	Macrophage	GPR183
VAMP8	0	2.0053	0.822	0.28	0	Macrophage	VAMP8
KCTD12	0	2.597	0.757	0.217	0	Macrophage	KCTD12
SLC11A1	0	1.93721	0.619	0.08	0	Macrophage	SLC11A1
MAN2B1	0	2.60185	0.693	0.154	0	Macrophage	MAN2B1
RBM47	0	1.96589	0.665	0.13	0	Macrophage	RBM47
HMOX1	0	3.49508	0.613	0.08	0	Macrophage	HMOX1
LIPA	0	3.70857	0.673	0.141	0	Macrophage	LIPA
HLA-DRB5	0	3.37232	0.665	0.134	0	Macrophage	HLA-DRB5
IL18	0	2.63358	0.621	0.091	0	Macrophage	IL18
HCLS1	0	1.18905	0.746	0.217	0	Macrophage	HCLS1
LGMN	0	3.83955	0.725	0.197	0	Macrophage	LGMN
AKR1B1	0	2.91142	0.688	0.162	0	Macrophage	AKR1B1
FGL2	0	2.48738	0.682	0.158	0	Macrophage	FGL2
CREG1	0	2.83258	0.786	0.263	0	Macrophage	CREG1
NCKAP1L	0	1.93332	0.619	0.098	0	Macrophage	NCKAP1L
SNX10	0	1.79731	0.637	0.118	0	Macrophage	SNX10
LGALS9	0	2.22743	0.675	0.156	0	Macrophage	LGALS9
SIRPA	0	2.41737	0.612	0.094	0	Macrophage	SIRPA
RASSF4	0	2.91619	0.611	0.094	0	Macrophage	RASSF4
LHFPL2	0	3.4024	0.629	0.113	0	Macrophage	LHFPL2
RGS10	0	2.09779	0.756	0.24	0	Macrophage	RGS10
OGFRL1	0	1.79713	0.69	0.177	0	Macrophage	OGFRL1
RNF130	0	2.27696	0.764	0.252	0	Macrophage	RNF130
LYN	0	1.1668	0.65	0.138	0	Macrophage	LYN
AP1B1	0	2.7509	0.637	0.13	0	Macrophage	AP1B1
ATP6V1B2	0	2.24758	0.68	0.174	0	Macrophage	ATP6V1B2
LY96	0	2.04944	0.685	0.179	0	Macrophage	LY96
PPT1	0	2.3863	0.76	0.255	0	Macrophage	PPT1
LCP2	0	1.27082	0.666	0.162	0	Macrophage	LCP2
TPP1	0	2.31371	0.758	0.259	0	Macrophage	TPP1
ACSL1	0	1.64601	0.68	0.182	0	Macrophage	ACSL1
RASGEF1B	0	2.31437	0.645	0.148	0	Macrophage	RASGEF1B
CTSH	0	1.89943	0.76	0.264	0	Macrophage	CTSH
FERMT3	0	1.83583	0.62	0.125	0	Macrophage	FERMT3
CTSZ	0	3.18204	0.88	0.385	0	Macrophage	CTSZ
CTSB	0	3.60253	0.934	0.44	0	Macrophage	CTSB
RNASET2	0	1.78408	0.832	0.341	0	Macrophage	RNASET2
PLIN2	0	2.44837	0.757	0.269	0	Macrophage	PLIN2
DOCK2	0	1.30403	0.607	0.125	0	Macrophage	DOCK2
CCL3L1	0	2.80214	0.622	0.141	0	Macrophage	CCL3L1
TTYH3	0	2.50764	0.604	0.124	0	Macrophage	TTYH3
RAB31	0	1.43545	0.741	0.261	0	Macrophage	RAB31
SGK1	0	2.71049	0.767	0.288	0	Macrophage	SGK1
GAA	0	2.2676	0.667	0.19	0	Macrophage	GAA
PLXDC2	0	1.66591	0.758	0.283	0	Macrophage	PLXDC2
ASAH1	0	2.36253	0.842	0.367	0	Macrophage	ASAH1
DAB2	0	2.59979	0.762	0.289	0	Macrophage	DAB2
RGS1	0	1.41585	0.72	0.248	0	Macrophage	RGS1
ARHGAP18	0	1.85914	0.76	0.29	0	Macrophage	ARHGAP18
CCDC88A	0	2.02997	0.71	0.24	0	Macrophage	CCDC88A
TYMP	0	1.93234	0.814	0.344	0	Macrophage	TYMP
BCAT1	0	2.19589	0.61	0.142	0	Macrophage	BCAT1
PYCARD	0	1.5512	0.693	0.226	0	Macrophage	PYCARD
GNB4	0	2.30083	0.643	0.177	0	Macrophage	GNB4
CTSL	0	2.89395	0.793	0.329	0	Macrophage	CTSL
PLAUR	0	1.34663	0.763	0.3	0	Macrophage	PLAUR
GRN	0	2.71855	0.886	0.425	0	Macrophage	GRN
GNS	0	1.95763	0.691	0.231	0	Macrophage	GNS
COTL1	0	1.12021	0.75	0.293	0	Macrophage	COTL1
SMS	0	2.01019	0.68	0.224	0	Macrophage	SMS
HEXA	0	2.04592	0.715	0.259	0	Macrophage	HEXA
CEP170	0	1.83531	0.669	0.214	0	Macrophage	CEP170
CD74	0	3.50584	0.965	0.51	0	Macrophage	CD74
GRINA	0	1.64586	0.677	0.224	0	Macrophage	GRINA
NINJ1	0	1.6902	0.656	0.205	0	Macrophage	NINJ1
SAMHD1	0	1.41932	0.739	0.289	0	Macrophage	SAMHD1
HEXB	0	2.04614	0.716	0.267	0	Macrophage	HEXB
SYNGR2	0	1.39126	0.671	0.223	0	Macrophage	SYNGR2
SOAT1	0	1.88335	0.626	0.178	0	Macrophage	SOAT1
CXCL8	0	1.02102	0.706	0.258	0	Macrophage	CXCL8
TNFAIP2	0	1.61743	0.636	0.189	0	Macrophage	TNFAIP2
NPC2	0	2.64775	0.895	0.449	0	Macrophage	NPC2
RNF13	0	1.48815	0.719	0.273	0	Macrophage	RNF13
FCGRT	0	2.37169	0.859	0.414	0	Macrophage	FCGRT
UPP1	0	1.42862	0.617	0.173	0	Macrophage	UPP1
CD302	0	1.6222	0.694	0.25	0	Macrophage	CD302
M6PR	0	1.67348	0.71	0.266	0	Macrophage	M6PR
CTSC	0	2.05729	0.844	0.401	0	Macrophage	CTSC
PLD3	0	2.6864	0.756	0.314	0	Macrophage	PLD3
CCL4L2	0	1.81275	0.631	0.192	0	Macrophage	CCL4L2
SPP1	0	4.25185	0.642	0.207	0	Macrophage	SPP1
FCHO2	0	2.17609	0.61	0.175	0	Macrophage	FCHO2
SLC16A3	0	1.24488	0.62	0.187	0	Macrophage	SLC16A3
GNA13	0	1.41881	0.639	0.207	0	Macrophage	GNA13
NCOA4	0	1.75863	0.703	0.271	0	Macrophage	NCOA4
IQGAP2	0	1.17426	0.683	0.252	0	Macrophage	IQGAP2
ATP6AP1	0	1.62239	0.722	0.291	0	Macrophage	ATP6AP1
ABCA1	0	2.07405	0.628	0.198	0	Macrophage	ABCA1
IFNGR2	0	1.39356	0.654	0.229	0	Macrophage	IFNGR2
IL13RA1	0	1.38844	0.651	0.227	0	Macrophage	IL13RA1
CYFIP1	0	1.95452	0.637	0.214	0	Macrophage	CYFIP1
ATP6V1F	0	2.1229	0.837	0.414	0	Macrophage	ATP6V1F
ADAM9	0	1.38609	0.632	0.211	0	Macrophage	ADAM9
PLEKHB2	0	1.25828	0.647	0.227	0	Macrophage	PLEKHB2
CNDP2	0	1.56438	0.642	0.222	0	Macrophage	CNDP2
MGAT4A	0	1.07819	0.6	0.181	0	Macrophage	MGAT4A
GRB2	0	1.4405	0.759	0.34	0	Macrophage	GRB2
TMEM176B	0	2.00236	0.694	0.275	0	Macrophage	TMEM176B
ZEB2	0	1.27541	0.762	0.344	0	Macrophage	ZEB2
CTSA	0	1.76999	0.718	0.302	0	Macrophage	CTSA
DSE	0	1.6644	0.649	0.234	0	Macrophage	DSE
H2AFY	0	1.70411	0.783	0.369	0	Macrophage	H2AFY
MGAT1	0	1.59753	0.74	0.329	0	Macrophage	MGAT1
RAP2B	0	1.5481	0.616	0.207	0	Macrophage	RAP2B
ATP6V0D1	0	1.21362	0.677	0.268	0	Macrophage	ATP6V0D1
PDXK	0	1.59673	0.677	0.272	0	Macrophage	PDXK
RHOQ	0	1.56545	0.632	0.229	0	Macrophage	RHOQ
QKI	0	1.38392	0.769	0.366	0	Macrophage	QKI
BLVRB	0	1.8743	0.685	0.287	0	Macrophage	BLVRB
GLRX	0	1.19881	0.673	0.279	0	Macrophage	GLRX
ALDH2	0	1.58827	0.663	0.272	0	Macrophage	ALDH2
MARCKS	0	1.68321	0.834	0.443	0	Macrophage	MARCKS
SWAP70	0	1.10895	0.608	0.219	0	Macrophage	SWAP70
SCPEP1	0	1.47609	0.63	0.248	0	Macrophage	SCPEP1
CTSD	0	3.50942	0.936	0.557	0	Macrophage	CTSD
ARL8B	0	1.57067	0.628	0.252	0	Macrophage	ARL8B
IFNGR1	0	1.15946	0.723	0.347	0	Macrophage	IFNGR1
GLUL	0	1.60696	0.869	0.498	0	Macrophage	GLUL
LIMS1	0	1.58325	0.766	0.395	0	Macrophage	LIMS1
USF2	0	1.11783	0.641	0.272	0	Macrophage	USF2
GNAQ	0	1.16201	0.646	0.279	0	Macrophage	GNAQ
LAMP2	0	1.23163	0.761	0.394	0	Macrophage	LAMP2
CCL4	0	1.6158	0.674	0.308	0	Macrophage	CCL4
LAP3	0	1.17758	0.647	0.281	0	Macrophage	LAP3
YWHAH	0	1.77429	0.695	0.33	0	Macrophage	YWHAH
KLF4	0	1.37744	0.632	0.268	0	Macrophage	KLF4
SNX2	0	1.29924	0.653	0.291	0	Macrophage	SNX2
APLP2	0	1.20046	0.831	0.47	0	Macrophage	APLP2
COMT	0	1.23707	0.714	0.353	0	Macrophage	COMT
AKR1A1	0	1.4948	0.649	0.289	0	Macrophage	AKR1A1
IER3	0	1.48929	0.782	0.426	0	Macrophage	IER3
PABPC4	0	1.30088	0.749	0.393	0	Macrophage	PABPC4
ATP6V0B	0	1.32098	0.819	0.464	0	Macrophage	ATP6V0B
GSTO1	0	1.42303	0.762	0.408	0	Macrophage	GSTO1
BRI3	0	1.56297	0.85	0.499	0	Macrophage	BRI3
RAB5C	0	1.02358	0.724	0.374	0	Macrophage	RAB5C
MAF	0	1.00135	0.633	0.285	0	Macrophage	MAF
AP2S1	0	1.35616	0.744	0.396	0	Macrophage	AP2S1
PRNP	0	1.25985	0.659	0.315	0	Macrophage	PRNP
CSTB	0	1.73465	0.88	0.539	0	Macrophage	CSTB
IER5	0	1.31501	0.65	0.312	0	Macrophage	IER5
ATP6AP2	0	1.22017	0.759	0.423	0	Macrophage	ATP6AP2
PMP22	0	1.02631	0.625	0.296	0	Macrophage	PMP22
CD9	0	1.20082	0.733	0.407	0	Macrophage	CD9
CST3	0	1.11322	0.93	0.606	0	Macrophage	CST3
PSAP	0	2.69889	0.935	0.612	0	Macrophage	PSAP
LGALS3	0	1.63685	0.858	0.535	0	Macrophage	LGALS3
HIF1A	0	1.06782	0.723	0.401	0	Macrophage	HIF1A
CHCHD10	0	1.15311	0.622	0.303	0	Macrophage	CHCHD10
SDCBP	0	1.24505	0.859	0.54	0	Macrophage	SDCBP
NR4A2	0	1.49702	0.655	0.338	0	Macrophage	NR4A2
ANXA5	0	1.21302	0.876	0.564	0	Macrophage	ANXA5
LAMP1	0	1.23372	0.745	0.434	0	Macrophage	LAMP1
ATOX1	0	1.07294	0.691	0.388	0	Macrophage	ATOX1
ATF3	0	1.13592	0.616	0.315	0	Macrophage	ATF3
DBI	0	1.53364	0.828	0.528	0	Macrophage	DBI
ARPC5	0	1.02534	0.847	0.548	0	Macrophage	ARPC5
SOD2	0	1.48979	0.831	0.534	0	Macrophage	SOD2
TSPO	0	1.04304	0.818	0.526	0	Macrophage	TSPO
GPX4	0	1.07407	0.852	0.562	0	Macrophage	GPX4
CHMP1B	0	1.06983	0.61	0.323	0	Macrophage	CHMP1B
NFKBIZ	0	1.1883	0.616	0.346	0	Macrophage	NFKBIZ
ATP6V0C	0	1.12728	0.847	0.582	0	Macrophage	ATP6V0C
PRDX1	0	1.00331	0.836	0.576	0	Macrophage	PRDX1
CD81	0	1.07492	0.88	0.639	0	Macrophage	CD81
SAT1	0	1.09873	0.934	0.713	0	Macrophage	SAT1
YBX1	0	1.05329	0.887	0.669	0	Macrophage	YBX1
ARPC3	0	1.00989	0.885	0.67	0	Macrophage	ARPC3
NFKBIA	0	1.17529	0.828	0.616	0	Macrophage	NFKBIA
CYBA	0	1.32264	0.903	0.704	0	Macrophage	CYBA
FTL	0	3.34536	0.998	0.953	0	Macrophage	FTL
FTH1	0	1.10262	0.995	0.955	0	Macrophage	FTH1
AIF11	0	2.52124	0.943	0.16	0	Monocyte	AIF1
LST1	0	2.19512	0.922	0.15	0	Monocyte	LST1
MS4A71	0	3.09243	0.868	0.102	0	Monocyte	MS4A7
C1orf1621	0	2.96184	0.886	0.121	0	Monocyte	C1orf162
IFI301	0	2.99635	0.965	0.202	0	Monocyte	IFI30
FCER1G1	0	2.53576	0.939	0.182	0	Monocyte	FCER1G
TYROBP1	0	2.28295	0.977	0.231	0	Monocyte	TYROBP
CLEC7A1	0	2.39293	0.82	0.102	0	Monocyte	CLEC7A
CYBB1	0	3.05086	0.82	0.103	0	Monocyte	CYBB
SPI11	0	2.45521	0.821	0.106	0	Monocyte	SPI1
PLEK1	0	1.73499	0.857	0.148	0	Monocyte	PLEK
FCGR2A1	0	1.44546	0.84	0.143	0	Monocyte	FCGR2A
CSTA	0	3.11078	0.783	0.088	0	Monocyte	CSTA
ITGB21	0	2.12409	0.936	0.241	0	Monocyte	ITGB2
CPVL1	0	2.71401	0.822	0.136	0	Monocyte	CPVL
HLA-DQB11	0	2.43903	0.956	0.271	0	Monocyte	HLA-DQB1
HLA-DMA1	0	2.05185	0.893	0.21	0	Monocyte	HLA-DMA
BCL2A1	0	1.59509	0.842	0.159	0	Monocyte	BCL2A1
MS4A6A1	0	2.18073	0.781	0.103	0	Monocyte	MS4A6A
CD861	0	3.30089	0.747	0.075	0	Monocyte	CD86
NCF21	0	2.06294	0.782	0.111	0	Monocyte	NCF2
HLA-DQA11	0	2.29939	0.879	0.208	0	Monocyte	HLA-DQA1
CD831	0	2.10104	0.866	0.198	0	Monocyte	CD83
HCK	0	2.51059	0.74	0.076	0	Monocyte	HCK
HLA-DMB1	0	1.98225	0.796	0.133	0	Monocyte	HLA-DMB
CD681	0	2.25548	0.849	0.19	0	Monocyte	CD68
LYZ1	0	3.26261	0.948	0.293	0	Monocyte	LYZ
C5AR11	0	1.96735	0.781	0.134	0	Monocyte	C5AR1
FPR1	0	1.13008	0.755	0.109	0	Monocyte	FPR1
CD1631	0	2.25108	0.745	0.102	0	Monocyte	CD163
LAPTM51	0	1.57659	0.98	0.339	0	Monocyte	LAPTM5
IGSF61	0	1.67347	0.751	0.11	0	Monocyte	IGSF6
STX11	0	2.30129	0.773	0.138	0	Monocyte	STX11
SLC11A11	0	2.4565	0.749	0.115	0	Monocyte	SLC11A1
HCLS11	0	1.16225	0.88	0.251	0	Monocyte	HCLS1
OLR11	0	3.67675	0.722	0.097	0	Monocyte	OLR1
SNX101	0	2.02597	0.775	0.151	0	Monocyte	SNX10
THEMIS2	0	2.14468	0.732	0.11	0	Monocyte	THEMIS2
CD41	0	2.03792	0.749	0.127	0	Monocyte	CD4
LY861	0	2.86091	0.697	0.077	0	Monocyte	LY86
UPP11	0	2.01832	0.815	0.199	0	Monocyte	UPP1
LCP1	0	1.02719	0.962	0.347	0	Monocyte	LCP1
COTL11	0	1.92904	0.934	0.32	0	Monocyte	COTL1
S100A9	0	1.28538	0.767	0.153	0	Monocyte	S100A9
LYN1	0	1.38326	0.785	0.171	0	Monocyte	LYN
CD141	0	2.14478	0.745	0.132	0	Monocyte	CD14
CXCL161	0	1.91072	0.79	0.178	0	Monocyte	CXCL16
HLA-DPA11	0	2.40411	0.973	0.364	0	Monocyte	HLA-DPA1
TREM1	0	1.68443	0.699	0.091	0	Monocyte	TREM1
ADA21	0	2.23868	0.723	0.117	0	Monocyte	ADA2
KYNU	0	3.27527	0.679	0.074	0	Monocyte	KYNU
CSF1R1	0	2.12521	0.693	0.088	0	Monocyte	CSF1R
CTSS1	0	2.14353	0.977	0.374	0	Monocyte	CTSS
JAML	0	1.82754	0.716	0.114	0	Monocyte	JAML
ARRB21	0	1.36335	0.757	0.158	0	Monocyte	ARRB2
TBXAS11	0	1.98988	0.704	0.106	0	Monocyte	TBXAS1
EMILIN21	0	2.53988	0.698	0.1	0	Monocyte	EMILIN2
SLC31A2	0	2.47525	0.719	0.122	0	Monocyte	SLC31A2
CCDC88A1	0	2.20985	0.865	0.269	0	Monocyte	CCDC88A
RASGEF1B1	0	1.98051	0.771	0.18	0	Monocyte	RASGEF1B
NCKAP1L1	0	1.69901	0.723	0.132	0	Monocyte	NCKAP1L
CD37	0	1.03743	0.848	0.258	0	Monocyte	CD37
IL1B	0	2.69601	0.727	0.138	0	Monocyte	IL1B
ALOX5	0	2.4256	0.699	0.11	0	Monocyte	ALOX5
VAMP81	0	1.66176	0.905	0.317	0	Monocyte	VAMP8
CTSH1	0	1.80536	0.883	0.296	0	Monocyte	CTSH
SLC43A2	0	2.00558	0.69	0.106	0	Monocyte	SLC43A2
HLA-DRB51	0	2.5609	0.75	0.17	0	Monocyte	HLA-DRB5
PILRA1	0	2.00075	0.668	0.089	0	Monocyte	PILRA
PLAUR1	0	1.5902	0.908	0.329	0	Monocyte	PLAUR
TGFBI1	0	1.59983	0.775	0.197	0	Monocyte	TGFBI
HLA-DRB11	0	2.41708	0.989	0.419	0	Monocyte	HLA-DRB1
HLA-DPB11	0	2.41265	0.971	0.401	0	Monocyte	HLA-DPB1
PYCARD1	0	1.90306	0.824	0.255	0	Monocyte	PYCARD
LAIR11	0	2.28378	0.672	0.104	0	Monocyte	LAIR1
RILPL2	0	1.27728	0.827	0.259	0	Monocyte	RILPL2
DOCK21	0	1.24755	0.723	0.156	0	Monocyte	DOCK2
STXBP2	0	2.57828	0.703	0.136	0	Monocyte	STXBP2
TYMP1	0	2.15688	0.939	0.374	0	Monocyte	TYMP
AP1S2	0	1.95046	0.757	0.192	0	Monocyte	AP1S2
SAMHD11	0	1.70112	0.88	0.317	0	Monocyte	SAMHD1
LGALS91	0	1.55766	0.75	0.191	0	Monocyte	LGALS9
PPT11	0	1.60647	0.846	0.289	0	Monocyte	PPT1
HLA-DRA1	0	2.4672	0.997	0.442	0	Monocyte	HLA-DRA
MRC11	0	2.93346	0.648	0.096	0	Monocyte	MRC1
GRB21	0	1.6013	0.917	0.365	0	Monocyte	GRB2
MAP3K8	0	1.60203	0.801	0.253	0	Monocyte	MAP3K8
CSF2RA	0	2.80518	0.617	0.069	0	Monocyte	CSF2RA
CAPG1	0	1.55446	0.803	0.256	0	Monocyte	CAPG
ALDH21	0	2.79802	0.841	0.294	0	Monocyte	ALDH2
FGL21	0	2.04667	0.74	0.194	0	Monocyte	FGL2
SYK	0	2.0115	0.647	0.101	0	Monocyte	SYK
VSIG4	0	3.12085	0.619	0.073	0	Monocyte	VSIG4
TNFRSF1B	0	1.2999	0.804	0.259	0	Monocyte	TNFRSF1B
FBP1	0	3.5644	0.664	0.121	0	Monocyte	FBP1
TNFSF13B	0	1.58781	0.694	0.151	0	Monocyte	TNFSF13B
FCGR3A1	0	2.39523	0.659	0.118	0	Monocyte	FCGR3A
MAN2B11	0	1.78129	0.732	0.192	0	Monocyte	MAN2B1
TPP11	0	1.42512	0.832	0.293	0	Monocyte	TPP1
RNASE61	0	1.84643	0.632	0.095	0	Monocyte	RNASE6
MPEG1	0	2.83517	0.607	0.071	0	Monocyte	MPEG1
ZEB21	0	1.56833	0.904	0.369	0	Monocyte	ZEB2
DSE1	0	1.77444	0.794	0.259	0	Monocyte	DSE
MSR11	0	2.37642	0.636	0.101	0	Monocyte	MSR1
GRINA1	0	1.7391	0.789	0.254	0	Monocyte	GRINA
SLC15A31	0	1.91228	0.674	0.139	0	Monocyte	SLC15A3
KLF41	0	1.79202	0.822	0.288	0	Monocyte	KLF4
RNASET21	0	1.20155	0.907	0.374	0	Monocyte	RNASET2
SYNGR21	0	1.39659	0.782	0.252	0	Monocyte	SYNGR2
IFNGR21	0	1.38257	0.786	0.256	0	Monocyte	IFNGR2
VASP	0	1.21384	0.846	0.317	0	Monocyte	VASP
RNF1301	0	1.35662	0.816	0.288	0	Monocyte	RNF130
SMIM25	0	1.39466	0.606	0.079	0	Monocyte	SMIM25
ATP2B1-AS1	0	1.93512	0.676	0.15	0	Monocyte	ATP2B1-AS1
ACSL11	0	1.14754	0.74	0.216	0	Monocyte	ACSL1
MS4A4A1	0	1.71591	0.612	0.089	0	Monocyte	MS4A4A
TNFSF131	0	2.15123	0.646	0.124	0	Monocyte	TNFSF13
FAM49A	0	2.37725	0.636	0.115	0	Monocyte	FAM49A
RBM471	0	1.19956	0.689	0.168	0	Monocyte	RBM47
IRF8	0	2.36355	0.611	0.091	0	Monocyte	IRF8
EPB41L3	0	2.63044	0.637	0.117	0	Monocyte	EPB41L3
OGFRL11	0	1.189	0.732	0.213	0	Monocyte	OGFRL1
CD3021	0	1.41963	0.796	0.279	0	Monocyte	CD302
CMTM6	0	1.04478	0.898	0.381	0	Monocyte	CMTM6
H2AFY1	0	1.41151	0.911	0.395	0	Monocyte	H2AFY
MAP2K1	0	1.76903	0.687	0.172	0	Monocyte	MAP2K1
HAVCR21	0	2.00046	0.61	0.095	0	Monocyte	HAVCR2
REL	0	1.45288	0.88	0.366	0	Monocyte	REL
MFSD11	0	1.29147	0.74	0.227	0	Monocyte	MFSD1
CD52	0	1.15513	0.763	0.252	0	Monocyte	CD52
TLR21	0	1.37888	0.616	0.105	0	Monocyte	TLR2
GLIPR2	0	1.77039	0.681	0.17	0	Monocyte	GLIPR2
FERMT31	0	1.27289	0.67	0.159	0	Monocyte	FERMT3
PARVG	0	1.37095	0.637	0.126	0	Monocyte	PARVG
BID	0	1.68385	0.691	0.18	0	Monocyte	BID
SLC7A7	0	2.58165	0.609	0.099	0	Monocyte	SLC7A7
CTSZ1	0	1.52226	0.928	0.419	0	Monocyte	CTSZ
MXD1	0	1.09787	0.737	0.228	0	Monocyte	MXD1
GPCPD1	0	1.83644	0.744	0.235	0	Monocyte	GPCPD1
SLC8A1	0	2.18968	0.606	0.098	0	Monocyte	SLC8A1
LACTB	0	1.74607	0.706	0.198	0	Monocyte	LACTB
WAS	0	1.11586	0.647	0.14	0	Monocyte	WAS
ITGAX1	0	1.44018	0.608	0.102	0	Monocyte	ITGAX
SLC16A31	0	1.1367	0.72	0.215	0	Monocyte	SLC16A3
PTPRE	0	1.40065	0.715	0.211	0	Monocyte	PTPRE
ATP6V0D11	0	1.26411	0.796	0.293	0	Monocyte	ATP6V0D1
PTPN6	0	1.79485	0.622	0.119	0	Monocyte	PTPN6
GLRX1	0	1.45768	0.806	0.304	0	Monocyte	GLRX
SAMSN1	0	1.01721	0.774	0.273	0	Monocyte	SAMSN1
RGS101	0	1.21225	0.777	0.277	0	Monocyte	RGS10
METRNL	0	1.04405	0.827	0.327	0	Monocyte	METRNL
PPIF	0	1.46282	0.671	0.173	0	Monocyte	PPIF
GRN1	0	2.06354	0.954	0.456	0	Monocyte	GRN
TNFAIP21	0	1.46143	0.716	0.219	0	Monocyte	TNFAIP2
ATP6V1B21	0	1.31969	0.706	0.21	0	Monocyte	ATP6V1B2
PLXDC21	0	1.13501	0.809	0.315	0	Monocyte	PLXDC2
NINJ11	0	1.43215	0.729	0.235	0	Monocyte	NINJ1
TKT	0	1.70935	0.859	0.366	0	Monocyte	TKT
ALOX5AP	0	1.27165	0.773	0.281	0	Monocyte	ALOX5AP
SIRPA1	0	1.65739	0.622	0.132	0	Monocyte	SIRPA
ATP2B1	0	1.58515	0.826	0.336	0	Monocyte	ATP2B1
MAFB1	0	1.83013	0.69	0.201	0	Monocyte	MAFB
M6PR1	0	1.11279	0.784	0.296	0	Monocyte	M6PR
PLSCR1	0	1.04566	0.815	0.327	0	Monocyte	PLSCR1
B3GNT5	0	1.72537	0.618	0.132	0	Monocyte	B3GNT5
MGAT11	0	1.21757	0.841	0.355	0	Monocyte	MGAT1
TLR4	0	1.55637	0.615	0.131	0	Monocyte	TLR4
IL181	0	1.8515	0.613	0.129	0	Monocyte	IL18
C15orf48	0	1.33259	0.622	0.14	0	Monocyte	C15orf48
ALCAM1	0	1.82814	0.66	0.182	0	Monocyte	ALCAM
IL13RA11	0	1.31703	0.733	0.255	0	Monocyte	IL13RA1
CNPY3	0	1.22394	0.719	0.242	0	Monocyte	CNPY3
IRAK3	0	1.01336	0.686	0.21	0	Monocyte	IRAK3
KCTD121	0	1.18088	0.73	0.257	0	Monocyte	KCTD12
EMP3	0	1.38651	0.935	0.463	0	Monocyte	EMP3
HBEGF	0	2.49149	0.626	0.156	0	Monocyte	HBEGF
NPC21	0	1.2851	0.95	0.48	0	Monocyte	NPC2
PLBD1	0	1.79966	0.652	0.183	0	Monocyte	PLBD1
ASAH11	0	1.13538	0.868	0.401	0	Monocyte	ASAH1
GPR1831	0	2.39418	0.683	0.219	0	Monocyte	GPR183
TET2	0	1.46376	0.662	0.198	0	Monocyte	TET2
G0S2	0	1.20712	0.623	0.159	0	Monocyte	G0S2
CTSB1	0	1.45008	0.937	0.475	0	Monocyte	CTSB
FCGRT1	0	1.3487	0.905	0.445	0	Monocyte	FCGRT
CD741	0	2.03723	0.999	0.541	0	Monocyte	CD74
ATP1B3	0	1.61663	0.909	0.452	0	Monocyte	ATP1B3
PLIN21	0	2.14705	0.761	0.305	0	Monocyte	PLIN2
GSTO11	0	1.4516	0.885	0.43	0	Monocyte	GSTO1
SERPINB1	0	1.14101	0.881	0.428	0	Monocyte	SERPINB1
AP2S11	0	1.19552	0.869	0.418	0	Monocyte	AP2S1
DOCK10	0	1.10986	0.606	0.156	0	Monocyte	DOCK10
BASP1	0	1.41376	0.709	0.259	0	Monocyte	BASP1
LIMS11	0	1.36149	0.868	0.419	0	Monocyte	LIMS1
PGD	0	1.51986	0.614	0.165	0	Monocyte	PGD
IER51	0	1.00752	0.779	0.332	0	Monocyte	IER5
LTA4H	0	2.30344	0.632	0.187	0	Monocyte	LTA4H
TMED5	0	1.25679	0.703	0.259	0	Monocyte	TMED5
GNAQ1	0	1.02702	0.745	0.302	0	Monocyte	GNAQ
DPYD	0	1.39636	0.64	0.2	0	Monocyte	DPYD
GNA131	0	1.0853	0.676	0.237	0	Monocyte	GNA13
ARL8B1	0	1.33289	0.713	0.276	0	Monocyte	ARL8B
GNS1	0	1.23205	0.7	0.264	0	Monocyte	GNS
BACH1	0	1.10788	0.7	0.264	0	Monocyte	BACH1
PSME2	0	1.11467	0.815	0.381	0	Monocyte	PSME2
ATP6V1F1	0	1.26326	0.877	0.444	0	Monocyte	ATP6V1F
CORO1C	0	1.40285	0.649	0.217	0	Monocyte	CORO1C
PPP1R15B	0	1.23794	0.731	0.302	0	Monocyte	PPP1R15B
LAP31	0	1.03428	0.734	0.305	0	Monocyte	LAP3
CEP1701	0	1.11516	0.675	0.247	0	Monocyte	CEP170
CAT	0	1.3292	0.644	0.216	0	Monocyte	CAT
APLP21	0	1.20735	0.919	0.493	0	Monocyte	APLP2
ADAM17	0	1.22825	0.681	0.256	0	Monocyte	ADAM17
ATG3	0	1.04851	0.672	0.247	0	Monocyte	ATG3
NFKB1	0	1.56363	0.723	0.298	0	Monocyte	NFKB1
CXCL2	0	2.00566	0.623	0.199	0	Monocyte	CXCL2
CHMP1B1	0	1.31555	0.762	0.338	0	Monocyte	CHMP1B
TCIRG1	0	1.01312	0.633	0.212	0	Monocyte	TCIRG1
CNDP21	0	1.01738	0.672	0.251	0	Monocyte	CNDP2
IL10RB	0	1.04584	0.633	0.214	0	Monocyte	IL10RB
NFKBIZ1	0	1.26016	0.779	0.361	0	Monocyte	NFKBIZ
CCL31	0	1.66306	0.62	0.202	0	Monocyte	CCL3
RHOQ1	0	1.10705	0.674	0.257	0	Monocyte	RHOQ
TFRC	0	1.83134	0.628	0.214	0	Monocyte	TFRC
CTSC1	0	1.18811	0.847	0.433	0	Monocyte	CTSC
NR4A3	0	1.41013	0.613	0.2	0	Monocyte	NR4A3
SLC2A3	0	1.06084	0.766	0.358	0	Monocyte	SLC2A3
TNFAIP8	0	1.44845	0.628	0.221	0	Monocyte	TNFAIP8
PDXK1	0	1.06646	0.706	0.3	0	Monocyte	PDXK
PTPN1	0	1.12275	0.712	0.31	0	Monocyte	PTPN1
ZNF267	0	1.04682	0.611	0.21	0	Monocyte	ZNF267
ARPC51	0	1.02263	0.963	0.566	0	Monocyte	ARPC5
CD44	0	1.05918	0.937	0.54	0	Monocyte	CD44
HEXB1	0	1.00308	0.694	0.301	0	Monocyte	HEXB
ARHGAP181	0	1.13428	0.716	0.325	0	Monocyte	ARHGAP18
ARL4A	0	1.18296	0.653	0.267	0	Monocyte	ARL4A
GAA1	0	1.44741	0.613	0.227	0	Monocyte	GAA
ARPC1B	0	1.15922	0.959	0.577	0	Monocyte	ARPC1B
BRI31	0	1.13893	0.903	0.523	0	Monocyte	BRI3
EIF4E	0	1.63956	0.617	0.238	0	Monocyte	EIF4E
YWHAH1	0	1.09355	0.734	0.355	0	Monocyte	YWHAH
ATP13A3	0	1.38842	0.645	0.268	0	Monocyte	ATP13A3
SOD21	0	1.30948	0.926	0.552	0	Monocyte	SOD2
HNMT	0	1.34047	0.617	0.245	0	Monocyte	HNMT
TSPO1	0	1.49953	0.916	0.544	0	Monocyte	TSPO
S100A4	0	1.47033	0.939	0.568	0	Monocyte	S100A4
SNX21	0	1.22359	0.681	0.316	0	Monocyte	SNX2
ANXA51	0	1.18201	0.942	0.584	0	Monocyte	ANXA5
CST31	0	1.43044	0.978	0.628	0	Monocyte	CST3
ABL2	0	1.27521	0.607	0.26	0	Monocyte	ABL2
CSTB1	0	1.38181	0.909	0.563	0	Monocyte	CSTB
NFKBIA1	0	1.24418	0.959	0.627	0	Monocyte	NFKBIA
PSAP1	0	1.30184	0.961	0.635	0	Monocyte	PSAP
ARPC31	0	1.05074	0.973	0.683	0	Monocyte	ARPC3
PNRC1	0	1.06901	0.964	0.677	0	Monocyte	PNRC1
SH3BGRL3	0	1.03324	0.985	0.705	0	Monocyte	SH3BGRL3
CYBA1	0	1.19228	0.988	0.716	0	Monocyte	CYBA
SAT11	0	1.08543	0.994	0.727	0	Monocyte	SAT1
PFN1	0	1.05336	0.981	0.719	0	Monocyte	PFN1
OAZ1	0	1.08222	0.992	0.81	0	Monocyte	OAZ1
FTL1	0	1.78033	0.997	0.956	0	Monocyte	FTL
FTH11	0	1.45107	0.998	0.958	0	Monocyte	FTH1
VEGFA	8.59731e-307	1.00579	0.624	0.276	2.37105e-302	Monocyte	VEGFA
HEXA1	3.89522e-306	1.01313	0.642	0.295	1.07426e-301	Monocyte	HEXA
CTSA1	5.55064e-278	1.05315	0.662	0.334	1.53081e-273	Monocyte	CTSA
LGALS31	4.9419e-245	1.01245	0.871	0.558	1.36293e-240	Monocyte	LGALS3
RALA	3.68446e-224	1.0372	0.611	0.299	1.01614e-219	Monocyte	RALA
LRPAP1	2.48545e-216	1.01519	0.744	0.452	6.85461e-212	Monocyte	LRPAP1
CTSD1	4.24116e-215	1.46071	0.81	0.589	1.16967e-210	Monocyte	CTSD
CTSL1	2.65212e-187	1.15099	0.639	0.367	7.31429e-183	Monocyte	CTSL
TXN	3.00969e-182	1.08836	0.891	0.605	8.30043e-178	Monocyte	TXN
RAC2	0	2.27527	0.699	0.206	0	NK_cell	RAC2
ALOX5AP1	0	1.08734	0.748	0.278	0	NK_cell	ALOX5AP
CST7	0	2.79232	0.638	0.176	0	NK_cell	CST7
FCER1G2	0	1.2039	0.638	0.188	0	NK_cell	FCER1G
CD69	0	2.32944	0.625	0.188	0	NK_cell	CD69
CD521	0	1.63413	0.684	0.251	0	NK_cell	CD52
ARHGDIB	0	1.21274	0.823	0.431	0	NK_cell	ARHGDIB
CD371	0	1.43649	0.65	0.261	0	NK_cell	CD37
HCST	0	1.88094	0.616	0.259	0	NK_cell	HCST
ZEB22	0	1.49811	0.692	0.373	0	NK_cell	ZEB2
EMP31	0	1.53629	0.765	0.465	0	NK_cell	EMP3
ID2	0	1.49627	0.75	0.459	0	NK_cell	ID2
EFHD2	0	1.65207	0.627	0.341	0	NK_cell	EFHD2
ANXA1	0	1.63282	0.839	0.605	0	NK_cell	ANXA1
SH3BGRL31	0	1.21893	0.916	0.705	0	NK_cell	SH3BGRL3
AKAP13	0	1.11802	0.809	0.638	0	NK_cell	AKAP13
SELENOK	3.27483e-283	1.41206	0.722	0.571	9.03167e-279	NK_cell	SELENOK
REL1	3.80248e-280	1.58071	0.602	0.373	1.04869e-275	NK_cell	REL
BZW1	7.53216e-255	1.20371	0.703	0.548	2.07729e-250	NK_cell	BZW1
RAP1B	2.92035e-211	1.15517	0.685	0.553	8.05404e-207	NK_cell	RAP1B
RBM8A	1.25865e-210	1.03607	0.672	0.535	3.47123e-206	NK_cell	RBM8A
SYAP1	1.03404e-205	1.41307	0.6	0.445	2.85177e-201	NK_cell	SYAP1
IDS	5.2339e-150	1.00718	0.626	0.513	1.44346e-145	NK_cell	IDS
CD441	4.79764e-144	1.02406	0.672	0.547	1.32314e-139	NK_cell	CD44
LMNA	3.70559e-37	1.51444	0.549	0.6	1.02196e-32	NK_cell	LMNA
CD2	0	5.45491	0.796	0.05	0	T_cells	CD2
CD3D	0	5.29032	0.767	0.038	0	T_cells	CD3D
CD3E	0	5.26077	0.689	0.034	0	T_cells	CD3E
PTPRC	0	2.71798	0.933	0.28	0	T_cells	PTPRC
CCL5	0	3.84275	0.754	0.115	0	T_cells	CCL5
CXCR4	0	2.59555	0.925	0.303	0	T_cells	CXCR4
TRBC2	0	4.81388	0.681	0.059	0	T_cells	TRBC2
CD3G	0	5.35557	0.636	0.027	0	T_cells	CD3G
BCL11B	0	5.08661	0.634	0.047	0	T_cells	BCL11B
TRAC	0	4.90951	0.606	0.072	0	T_cells	TRAC
IL7R	0	4.70982	0.647	0.126	0	T_cells	IL7R
CD522	0	2.80506	0.676	0.159	0	T_cells	CD52
RUNX3	0	3.64113	0.62	0.115	0	T_cells	RUNX3
ETS1	0	2.7233	0.776	0.301	0	T_cells	ETS1
HCST1	0	2.59809	0.639	0.176	0	T_cells	HCST
RGS11	0	2.28306	0.645	0.203	0	T_cells	RGS1
FYN	0	3.27784	0.667	0.227	0	T_cells	FYN
LCP11	0	1.39771	0.709	0.275	0	T_cells	LCP1
IL32	0	2.91758	0.778	0.367	0	T_cells	IL32
FYB1	0	1.9242	0.614	0.205	0	T_cells	FYB1
ARHGDIB1	0	1.94066	0.759	0.363	0	T_cells	ARHGDIB
DUSP2	0	2.39621	0.602	0.207	0	T_cells	DUSP2
TNFAIP3	0	1.6397	0.772	0.383	0	T_cells	TNFAIP3
STK4	0	2.45701	0.709	0.34	0	T_cells	STK4
STK17B	0	2.22472	0.735	0.367	0	T_cells	STK17B
CRIP1	0	2.01815	0.793	0.44	0	T_cells	CRIP1
CCL41	0	1.63552	0.621	0.271	0	T_cells	CCL4
CNOT6L	0	3.10839	0.609	0.264	0	T_cells	CNOT6L
LEPROTL1	0	2.97312	0.656	0.314	0	T_cells	LEPROTL1
PPP2R5C	0	2.64889	0.662	0.338	0	T_cells	PPP2R5C
LINC-PINT	0	2.53844	0.647	0.335	0	T_cells	LINC-PINT
SMAP2	0	1.18922	0.64	0.356	0	T_cells	SMAP2
ARL4C	0	1.93916	0.607	0.328	0	T_cells	ARL4C
SRSF7	0	2.30372	0.841	0.578	0	T_cells	SRSF7
BTG1	0	2.27152	0.96	0.702	0	T_cells	BTG1
RESF1	0	1.85983	0.61	0.357	0	T_cells	RESF1
HLA-F	0	1.87703	0.663	0.416	0	T_cells	HLA-F
EZR	0	1.40573	0.639	0.407	0	T_cells	EZR
PDCD4	0	2.00223	0.652	0.424	0	T_cells	PDCD4
ZFP36L2	0	2.0122	0.905	0.678	0	T_cells	ZFP36L2
TSC22D3	0	1.57833	0.852	0.626	0	T_cells	TSC22D3
CD442	0	1.08867	0.73	0.505	0	T_cells	CD44
SARAF	0	1.89902	0.793	0.622	0	T_cells	SARAF
DDX24	0	1.72555	0.751	0.601	0	T_cells	DDX24
CALM1	0	1.26729	0.911	0.771	0	T_cells	CALM1
JUND	0	1.3466	0.889	0.779	0	T_cells	JUND
IDS1	0	1.45594	0.603	0.495	0	T_cells	IDS
ELF1	0	1.36239	0.61	0.508	0	T_cells	ELF1
ANKRD12	0	1.42616	0.668	0.568	0	T_cells	ANKRD12
RPS15A	0	1.05071	0.959	0.878	0	T_cells	RPS15A
SRSF5	0	1.13385	0.747	0.672	0	T_cells	SRSF5
RPS29	0	1.39775	0.976	0.903	0	T_cells	RPS29
HSP90AA1	0	1.14177	0.893	0.826	0	T_cells	HSP90AA1
SRSF2	0	1.39173	0.62	0.56	0	T_cells	SRSF2
RPS27	0	1.19169	0.983	0.935	0	T_cells	RPS27
SUB1	0	1.0445	0.699	0.652	0	T_cells	SUB1
RPL28	0	1.00064	0.976	0.93	0	T_cells	RPL28
MBNL1	0	1.03945	0.623	0.581	0	T_cells	MBNL1
N4BP2L2	0	1.1487	0.621	0.584	0	T_cells	N4BP2L2
MALAT1	0	1.14341	0.999	0.97	0	T_cells	MALAT1
DNAJA1	1.15368e-297	1.17032	0.651	0.64	3.18173e-293	T_cells	DNAJA1
ANXA11	2.28143e-264	1.04101	0.637	0.608	6.29195e-260	T_cells	ANXA1
HSPE1	1.25068e-115	1.62519	0.548	0.611	3.44924e-111	T_cells	HSPE1
COL6A3	0	4.34966	0.943	0.119	0	Chondrocytes	COL6A3
FBLN1	0	3.77152	0.92	0.111	0	Chondrocytes	FBLN1
THY1	0	3.86023	0.891	0.088	0	Chondrocytes	THY1
CCDC80	0	3.82822	0.936	0.134	0	Chondrocytes	CCDC80
CTSK	0	4.50138	0.879	0.081	0	Chondrocytes	CTSK
C1S	0	3.66589	0.932	0.134	0	Chondrocytes	C1S
SFRP2	0	4.97471	0.909	0.116	0	Chondrocytes	SFRP2
BGN	0	3.40056	0.94	0.149	0	Chondrocytes	BGN
MXRA8	0	3.84575	0.867	0.078	0	Chondrocytes	MXRA8
AEBP1	0	4.17386	0.939	0.155	0	Chondrocytes	AEBP1
ISLR	0	4.43342	0.845	0.062	0	Chondrocytes	ISLR
LUM	0	4.54055	0.976	0.194	0	Chondrocytes	LUM
C1R	0	3.5251	0.933	0.152	0	Chondrocytes	C1R
COL5A2	0	4.32848	0.874	0.098	0	Chondrocytes	COL5A2
FBN1	0	4.0062	0.881	0.105	0	Chondrocytes	FBN1
PCOLCE	0	3.58893	0.862	0.092	0	Chondrocytes	PCOLCE
VCAN	0	3.86181	0.914	0.149	0	Chondrocytes	VCAN
DCN	0	4.2756	0.983	0.218	0	Chondrocytes	DCN
THBS2	0	4.42836	0.829	0.07	0	Chondrocytes	THBS2
CTHRC1	0	5.06458	0.847	0.089	0	Chondrocytes	CTHRC1
CDH11	0	4.71142	0.822	0.064	0	Chondrocytes	CDH11
ASPN	0	4.5341	0.819	0.066	0	Chondrocytes	ASPN
MMP2	0	3.64864	0.906	0.154	0	Chondrocytes	MMP2
PRRX1	0	4.22479	0.809	0.062	0	Chondrocytes	PRRX1
RARRES2	0	3.74145	0.932	0.185	0	Chondrocytes	RARRES2
COL5A1	0	4.0313	0.837	0.09	0	Chondrocytes	COL5A1
FSTL1	0	3.17879	0.889	0.144	0	Chondrocytes	FSTL1
SERPINF1	0	3.73483	0.928	0.188	0	Chondrocytes	SERPINF1
APOD	0	3.23917	0.819	0.081	0	Chondrocytes	APOD
COL6A2	0	3.17111	0.93	0.192	0	Chondrocytes	COL6A2
SULF1	0	4.31887	0.808	0.074	0	Chondrocytes	SULF1
ANTXR1	0	4.28321	0.803	0.078	0	Chondrocytes	ANTXR1
NNMT	0	2.91781	0.916	0.194	0	Chondrocytes	NNMT
MYL9	0	2.30382	0.886	0.167	0	Chondrocytes	MYL9
MRC2	0	3.63419	0.794	0.077	0	Chondrocytes	MRC2
PALLD	0	3.45884	0.894	0.179	0	Chondrocytes	PALLD
PDGFRB	0	2.37968	0.801	0.086	0	Chondrocytes	PDGFRB
TPM2	0	2.01592	0.909	0.194	0	Chondrocytes	TPM2
FAP	0	4.10788	0.772	0.057	0	Chondrocytes	FAP
COL10A1	0	5.31334	0.752	0.039	0	Chondrocytes	COL10A1
COL3A1	0	4.47451	0.972	0.264	0	Chondrocytes	COL3A1
PDGFRA	0	4.27684	0.751	0.044	0	Chondrocytes	PDGFRA
NBL1	0	3.42648	0.885	0.179	0	Chondrocytes	NBL1
CALD1	0	3.15799	0.967	0.261	0	Chondrocytes	CALD1
MXRA5	0	3.84538	0.792	0.091	0	Chondrocytes	MXRA5
ITGBL1	0	5.04206	0.735	0.034	0	Chondrocytes	ITGBL1
CFH	0	2.46856	0.859	0.16	0	Chondrocytes	CFH
COL8A1	0	4.42256	0.745	0.047	0	Chondrocytes	COL8A1
MEG3	0	3.3514	0.781	0.084	0	Chondrocytes	MEG3
COL6A1	0	3.16328	0.898	0.202	0	Chondrocytes	COL6A1
COL12A1	0	4.5948	0.786	0.092	0	Chondrocytes	COL12A1
TAGLN	0	2.28212	0.892	0.2	0	Chondrocytes	TAGLN
FBLN2	0	3.77545	0.751	0.061	0	Chondrocytes	FBLN2
EFEMP2	0	3.42089	0.778	0.089	0	Chondrocytes	EFEMP2
SSPN	0	3.53879	0.777	0.09	0	Chondrocytes	SSPN
INHBA	0	3.06904	0.79	0.104	0	Chondrocytes	INHBA
DKK3	0	2.96225	0.774	0.088	0	Chondrocytes	DKK3
CCN2	0	3.53597	0.876	0.193	0	Chondrocytes	CCN2
HTRA1	0	3.15245	0.863	0.183	0	Chondrocytes	HTRA1
RCN3	0	3.76225	0.736	0.057	0	Chondrocytes	RCN3
TIMP3	0	2.44784	0.905	0.228	0	Chondrocytes	TIMP3
COL1A2	0	4.44729	0.986	0.314	0	Chondrocytes	COL1A2
NEXN	0	3.05495	0.761	0.092	0	Chondrocytes	NEXN
CLEC11A	0	3.15346	0.77	0.103	0	Chondrocytes	CLEC11A
SFRP4	0	4.79755	0.718	0.051	0	Chondrocytes	SFRP4
SPON2	0	2.83752	0.779	0.113	0	Chondrocytes	SPON2
LAMB1	0	2.44845	0.821	0.158	0	Chondrocytes	LAMB1
SPON1	0	4.1566	0.705	0.043	0	Chondrocytes	SPON1
FN1	0	3.59331	0.927	0.266	0	Chondrocytes	FN1
CYBRD1	0	2.86672	0.794	0.135	0	Chondrocytes	CYBRD1
IGFBP4	0	2.26507	0.936	0.278	0	Chondrocytes	IGFBP4
LRP1	0	2.5945	0.909	0.252	0	Chondrocytes	LRP1
OMD	0	5.03299	0.682	0.026	0	Chondrocytes	OMD
DDR2	0	3.4264	0.718	0.067	0	Chondrocytes	DDR2
IGFBP5	0	3.37658	0.782	0.132	0	Chondrocytes	IGFBP5
MFAP2	0	4.60104	0.687	0.038	0	Chondrocytes	MFAP2
LHFPL6	0	2.54081	0.767	0.119	0	Chondrocytes	LHFPL6
SPARC	0	3.31968	0.968	0.321	0	Chondrocytes	SPARC
CAVIN1	0	1.9521	0.848	0.203	0	Chondrocytes	CAVIN1
EMILIN1	0	3.48037	0.705	0.061	0	Chondrocytes	EMILIN1
CPE	0	1.95084	0.787	0.145	0	Chondrocytes	CPE
GPX8	0	3.80797	0.702	0.06	0	Chondrocytes	GPX8
PPIC	0	2.97237	0.837	0.195	0	Chondrocytes	PPIC
PODN	0	3.85338	0.678	0.04	0	Chondrocytes	PODN
DPYSL3	0	3.34651	0.732	0.094	0	Chondrocytes	DPYSL3
GLT8D2	0	3.91558	0.686	0.05	0	Chondrocytes	GLT8D2
SERPINH1	0	2.75459	0.817	0.182	0	Chondrocytes	SERPINH1
MFGE8	0	2.0121	0.771	0.139	0	Chondrocytes	MFGE8
OLFML3	0	3.22013	0.716	0.088	0	Chondrocytes	OLFML3
CNN3	0	2.01822	0.833	0.206	0	Chondrocytes	CNN3
PLXDC22	0	1.96025	0.853	0.226	0	Chondrocytes	PLXDC2
SEPTIN11	0	2.88354	0.857	0.233	0	Chondrocytes	SEPTIN11
TCF4	0	1.90728	0.867	0.244	0	Chondrocytes	TCF4
LOXL1	0	4.56289	0.657	0.035	0	Chondrocytes	LOXL1
PRELP	0	3.99075	0.677	0.056	0	Chondrocytes	PRELP
ACTA2	0	2.38882	0.759	0.139	0	Chondrocytes	ACTA2
CCN1	0	3.01423	0.782	0.163	0	Chondrocytes	CCN1
MGP	0	3.16842	0.914	0.295	0	Chondrocytes	MGP
PMP221	0	2.0083	0.845	0.226	0	Chondrocytes	PMP22
FKBP10	0	2.9169	0.699	0.08	0	Chondrocytes	FKBP10
NUPR1	0	1.50703	0.869	0.252	0	Chondrocytes	NUPR1
PDLIM2	0	2.74024	0.784	0.169	0	Chondrocytes	PDLIM2
COL1A1	0	4.34597	0.976	0.361	0	Chondrocytes	COL1A1
THBS1	0	1.79967	0.804	0.19	0	Chondrocytes	THBS1
SMOC2	0	3.68884	0.668	0.056	0	Chondrocytes	SMOC2
COL11A1	0	5.38016	0.651	0.042	0	Chondrocytes	COL11A1
AKAP12	0	1.84345	0.728	0.12	0	Chondrocytes	AKAP12
SERPING1	0	2.18832	0.919	0.314	0	Chondrocytes	SERPING1
IGFBP3	0	3.87738	0.696	0.097	0	Chondrocytes	IGFBP3
SELENOM	0	2.25139	0.9	0.301	0	Chondrocytes	SELENOM
FGF7	0	4.17747	0.63	0.033	0	Chondrocytes	FGF7
GNG11	0	1.00847	0.772	0.176	0	Chondrocytes	GNG11
HTRA3	0	4.24956	0.631	0.038	0	Chondrocytes	HTRA3
FGFR1	0	2.48051	0.737	0.144	0	Chondrocytes	FGFR1
PDGFRL	0	4.35131	0.625	0.034	0	Chondrocytes	PDGFRL
LOX	0	3.53292	0.631	0.041	0	Chondrocytes	LOX
FERMT2	0	2.04767	0.738	0.148	0	Chondrocytes	FERMT2
CRISPLD2	0	1.9538	0.689	0.102	0	Chondrocytes	CRISPLD2
ITGB5	0	2.69011	0.76	0.175	0	Chondrocytes	ITGB5
PAM	0	2.4115	0.736	0.153	0	Chondrocytes	PAM
MDK	0	2.01378	0.776	0.193	0	Chondrocytes	MDK
PDLIM3	0	2.78184	0.674	0.092	0	Chondrocytes	PDLIM3
MAGI2-AS3	0	2.85884	0.675	0.093	0	Chondrocytes	MAGI2-AS3
TMEM204	0	2.46769	0.679	0.098	0	Chondrocytes	TMEM204
LAMA2	0	3.94936	0.62	0.039	0	Chondrocytes	LAMA2
LTBP2	0	3.79414	0.639	0.058	0	Chondrocytes	LTBP2
LTBP1	0	2.83256	0.657	0.078	0	Chondrocytes	LTBP1
GGT5	0	2.98805	0.66	0.082	0	Chondrocytes	GGT5
TMEM98	0	2.74145	0.669	0.092	0	Chondrocytes	TMEM98
EPB41L2	0	2.22328	0.769	0.193	0	Chondrocytes	EPB41L2
LAMA4	0	2.37241	0.662	0.087	0	Chondrocytes	LAMA4
ZEB1	0	2.0052	0.733	0.158	0	Chondrocytes	ZEB1
BICC1	0	2.48984	0.659	0.085	0	Chondrocytes	BICC1
PARVA	0	2.61117	0.698	0.124	0	Chondrocytes	PARVA
ELN	0	3.13196	0.655	0.084	0	Chondrocytes	ELN
MFAP4	0	3.02049	0.634	0.063	0	Chondrocytes	MFAP4
TPM1	0	2.51623	0.916	0.346	0	Chondrocytes	TPM1
COX7A1	0	2.22002	0.695	0.125	0	Chondrocytes	COX7A1
COL16A1	0	3.59169	0.618	0.049	0	Chondrocytes	COL16A1
TSPAN4	0	2.12742	0.777	0.21	0	Chondrocytes	TSPAN4
IL1R1	0	1.9823	0.744	0.177	0	Chondrocytes	IL1R1
LGALS3BP	0	1.37524	0.857	0.292	0	Chondrocytes	LGALS3BP
UACA	0	1.97778	0.769	0.205	0	Chondrocytes	UACA
PLS3	0	1.93682	0.738	0.175	0	Chondrocytes	PLS3
MSRB3	0	2.68599	0.649	0.087	0	Chondrocytes	MSRB3
RAB34	0	2.47791	0.7	0.139	0	Chondrocytes	RAB34
KIAA1217	0	2.8509	0.67	0.11	0	Chondrocytes	KIAA1217
TGFB1I1	0	2.53102	0.654	0.095	0	Chondrocytes	TGFB1I1
CERCAM	0	3.45952	0.62	0.061	0	Chondrocytes	CERCAM
PPFIBP1	0	2.2561	0.73	0.171	0	Chondrocytes	PPFIBP1
POSTN	0	3.83842	0.613	0.055	0	Chondrocytes	POSTN
SH3D19	0	2.87055	0.645	0.088	0	Chondrocytes	SH3D19
PRSS23	0	2.65694	0.734	0.177	0	Chondrocytes	PRSS23
EDIL3	0	3.16862	0.618	0.065	0	Chondrocytes	EDIL3
CXCL14	0	4.82312	0.637	0.085	0	Chondrocytes	CXCL14
TCEAL9	0	1.90449	0.802	0.25	0	Chondrocytes	TCEAL9
RAB311	0	1.96072	0.768	0.217	0	Chondrocytes	RAB31
ID3	0	2.76351	0.784	0.234	0	Chondrocytes	ID3
MMP11	0	4.71687	0.616	0.066	0	Chondrocytes	MMP11
FAM114A1	0	2.62666	0.687	0.138	0	Chondrocytes	FAM114A1
CAVIN3	0	1.66544	0.71	0.161	0	Chondrocytes	CAVIN3
TSHZ2	0	2.38417	0.681	0.135	0	Chondrocytes	TSHZ2
CHPF	0	2.54972	0.663	0.119	0	Chondrocytes	CHPF
FRMD6	0	3.47245	0.605	0.061	0	Chondrocytes	FRMD6
BEX3	0	1.67664	0.791	0.248	0	Chondrocytes	BEX3
FZD1	0	3.71152	0.608	0.066	0	Chondrocytes	FZD1
COPZ2	0	3.38484	0.612	0.07	0	Chondrocytes	COPZ2
HCFC1R1	0	2.35715	0.742	0.202	0	Chondrocytes	HCFC1R1
TIMP2	0	2.09507	0.924	0.384	0	Chondrocytes	TIMP2
RBMS3	0	2.69173	0.626	0.088	0	Chondrocytes	RBMS3
COL4A2	0	1.19555	0.732	0.196	0	Chondrocytes	COL4A2
S100A13	0	1.33833	0.806	0.271	0	Chondrocytes	S100A13
IGFBP7	0	2.27478	0.981	0.447	0	Chondrocytes	IGFBP7
RCN1	0	2.08324	0.709	0.181	0	Chondrocytes	RCN1
FILIP1L	0	1.9205	0.733	0.206	0	Chondrocytes	FILIP1L
LMCD1	0	1.95273	0.653	0.127	0	Chondrocytes	LMCD1
SDC2	0	2.19266	0.671	0.15	0	Chondrocytes	SDC2
SLC44A1	0	2.21944	0.738	0.217	0	Chondrocytes	SLC44A1
GAS6	0	1.94746	0.761	0.24	0	Chondrocytes	GAS6
SPATS2L	0	1.94888	0.833	0.312	0	Chondrocytes	SPATS2L
CALU	0	2.47427	0.832	0.312	0	Chondrocytes	CALU
FBXO32	0	2.51812	0.663	0.143	0	Chondrocytes	FBXO32
GOLIM4	0	1.84031	0.75	0.234	0	Chondrocytes	GOLIM4
IGFBP6	0	2.53917	0.612	0.099	0	Chondrocytes	IGFBP6
NR2F2	0	1.62246	0.674	0.161	0	Chondrocytes	NR2F2
SH3PXD2A	0	2.5002	0.652	0.141	0	Chondrocytes	SH3PXD2A
RHOBTB3	0	1.90718	0.694	0.184	0	Chondrocytes	RHOBTB3
LIMA1	0	1.4392	0.755	0.247	0	Chondrocytes	LIMA1
SVIL	0	1.962	0.668	0.161	0	Chondrocytes	SVIL
TCEAL4	0	1.87375	0.82	0.313	0	Chondrocytes	TCEAL4
SMIM3	0	2.21684	0.638	0.132	0	Chondrocytes	SMIM3
MMP14	0	2.52623	0.706	0.2	0	Chondrocytes	MMP14
PLAT	0	1.17374	0.646	0.142	0	Chondrocytes	PLAT
MXRA7	0	1.70215	0.715	0.214	0	Chondrocytes	MXRA7
LAMB2	0	1.73255	0.664	0.168	0	Chondrocytes	LAMB2
CYB5R3	0	1.48608	0.802	0.309	0	Chondrocytes	CYB5R3
LAMC1	0	1.70986	0.652	0.159	0	Chondrocytes	LAMC1
VKORC1	0	1.7112	0.8	0.309	0	Chondrocytes	VKORC1
FKBP9	0	1.90407	0.633	0.142	0	Chondrocytes	FKBP9
MYOF	0	1.96698	0.668	0.178	0	Chondrocytes	MYOF
PLOD2	0	2.35763	0.6	0.111	0	Chondrocytes	PLOD2
TIMP1	0	2.82605	0.957	0.47	0	Chondrocytes	TIMP1
MPZL1	0	1.71968	0.684	0.198	0	Chondrocytes	MPZL1
GSN	0	1.03574	0.897	0.411	0	Chondrocytes	GSN
GASK1B	0	1.68841	0.639	0.153	0	Chondrocytes	GASK1B
CKAP4	0	1.81106	0.636	0.15	0	Chondrocytes	CKAP4
WASL	0	1.90495	0.68	0.201	0	Chondrocytes	WASL
TAX1BP3	0	1.7121	0.674	0.195	0	Chondrocytes	TAX1BP3
C3	0	2.5202	0.69	0.211	0	Chondrocytes	C3
PTMS	0	1.2849	0.866	0.389	0	Chondrocytes	PTMS
VCL	0	1.47279	0.712	0.236	0	Chondrocytes	VCL
NFIX	0	2.20561	0.601	0.125	0	Chondrocytes	NFIX
CRTAP	0	1.47612	0.731	0.257	0	Chondrocytes	CRTAP
RTL8C	0	1.89324	0.645	0.171	0	Chondrocytes	RTL8C
CTTN	0	1.35806	0.652	0.181	0	Chondrocytes	CTTN
TSC22D1	0	1.0366	0.803	0.332	0	Chondrocytes	TSC22D1
ACTN1	0	1.30515	0.776	0.305	0	Chondrocytes	ACTN1
VEGFB	0	1.90298	0.709	0.242	0	Chondrocytes	VEGFB
NFIC	0	1.27083	0.801	0.335	0	Chondrocytes	NFIC
ANXA6	0	1.33006	0.685	0.221	0	Chondrocytes	ANXA6
CPQ	0	1.34663	0.698	0.234	0	Chondrocytes	CPQ
ZBTB20	0	1.23033	0.788	0.325	0	Chondrocytes	ZBTB20
CNN2	0	1.32452	0.708	0.248	0	Chondrocytes	CNN2
SEC31A	0	1.55836	0.817	0.361	0	Chondrocytes	SEC31A
FAM3C	0	1.55093	0.713	0.257	0	Chondrocytes	FAM3C
REXO2	0	1.46953	0.701	0.245	0	Chondrocytes	REXO2
LGALS1	0	2.38693	0.962	0.506	0	Chondrocytes	LGALS1
SOX4	0	1.13915	0.7	0.245	0	Chondrocytes	SOX4
NRP2	0	1.41265	0.622	0.17	0	Chondrocytes	NRP2
VGLL4	0	1.63864	0.666	0.217	0	Chondrocytes	VGLL4
PDLIM5	0	1.51237	0.718	0.269	0	Chondrocytes	PDLIM5
RUNX1	0	1.3711	0.674	0.226	0	Chondrocytes	RUNX1
ANKH	0	1.83036	0.628	0.181	0	Chondrocytes	ANKH
SULF2	0	1.64318	0.609	0.163	0	Chondrocytes	SULF2
GOPC	0	1.92428	0.629	0.184	0	Chondrocytes	GOPC
CLIC4	0	1.3251	0.69	0.245	0	Chondrocytes	CLIC4
FLNA	0	1.42998	0.861	0.417	0	Chondrocytes	FLNA
TTC3	0	1.53403	0.847	0.403	0	Chondrocytes	TTC3
ARL2	0	1.39912	0.705	0.262	0	Chondrocytes	ARL2
LEPROT	0	1.20507	0.792	0.35	0	Chondrocytes	LEPROT
EVA1B	0	1.6813	0.616	0.177	0	Chondrocytes	EVA1B
OSTC	0	1.5928	0.81	0.373	0	Chondrocytes	OSTC
AOPEP	0	1.5514	0.603	0.166	0	Chondrocytes	AOPEP
CASC4	0	1.35928	0.711	0.276	0	Chondrocytes	CASC4
EMP2	0	1.01886	0.643	0.209	0	Chondrocytes	EMP2
PHPT1	0	1.41866	0.83	0.396	0	Chondrocytes	PHPT1
STAT2	0	1.51271	0.612	0.181	0	Chondrocytes	STAT2
IFITM3	0	1.54933	0.953	0.523	0	Chondrocytes	IFITM3
KDELR1	0	1.2058	0.805	0.378	0	Chondrocytes	KDELR1
MAP4	0	1.03935	0.754	0.327	0	Chondrocytes	MAP4
TUBB	0	1.23398	0.833	0.406	0	Chondrocytes	TUBB
KCNQ1OT1	0	1.65883	0.677	0.252	0	Chondrocytes	KCNQ1OT1
HDLBP	0	1.22272	0.815	0.39	0	Chondrocytes	HDLBP
ARL1	0	1.33786	0.664	0.24	0	Chondrocytes	ARL1
MAGED2	0	1.25019	0.683	0.263	0	Chondrocytes	MAGED2
MICU1	0	1.49081	0.604	0.186	0	Chondrocytes	MICU1
TUBA1A	0	1.1331	0.852	0.434	0	Chondrocytes	TUBA1A
PTTG1IP	0	1.16514	0.794	0.378	0	Chondrocytes	PTTG1IP
NCKAP1	0	1.05758	0.605	0.189	0	Chondrocytes	NCKAP1
TMEM14C	0	1.13475	0.772	0.357	0	Chondrocytes	TMEM14C
NORAD	0	1.36534	0.843	0.429	0	Chondrocytes	NORAD
SCPEP11	0	1.24477	0.63	0.217	0	Chondrocytes	SCPEP1
ERLEC1	0	1.22124	0.705	0.293	0	Chondrocytes	ERLEC1
RRBP1	0	1.09661	0.85	0.438	0	Chondrocytes	RRBP1
TCEAL8	0	1.4071	0.632	0.222	0	Chondrocytes	TCEAL8
CDK2AP1	0	1.40068	0.619	0.21	0	Chondrocytes	CDK2AP1
C12orf57	0	1.18543	0.867	0.458	0	Chondrocytes	C12orf57
LMAN1	0	1.158	0.787	0.381	0	Chondrocytes	LMAN1
DSTN	0	1.0386	0.919	0.514	0	Chondrocytes	DSTN
BST2	0	1.52741	0.866	0.462	0	Chondrocytes	BST2
CD3022	0	1.34964	0.631	0.228	0	Chondrocytes	CD302
KDELR2	0	1.1984	0.772	0.369	0	Chondrocytes	KDELR2
GINM1	0	1.11874	0.668	0.266	0	Chondrocytes	GINM1
ITPRIPL2	0	1.47971	0.61	0.208	0	Chondrocytes	ITPRIPL2
LAPTM4A	0	1.50839	0.912	0.511	0	Chondrocytes	LAPTM4A
ESD	0	1.08241	0.681	0.28	0	Chondrocytes	ESD
ADH5	0	1.13025	0.667	0.267	0	Chondrocytes	ADH5
SPART	0	1.23256	0.606	0.208	0	Chondrocytes	SPART
MYDGF	0	1.10212	0.776	0.378	0	Chondrocytes	MYDGF
ATRAID	0	1.03838	0.753	0.356	0	Chondrocytes	ATRAID
EEA1	0	1.2265	0.639	0.242	0	Chondrocytes	EEA1
GADD45A	0	1.26471	0.65	0.254	0	Chondrocytes	GADD45A
MAN1A1	0	1.19048	0.647	0.251	0	Chondrocytes	MAN1A1
YIF1A	0	1.36515	0.61	0.214	0	Chondrocytes	YIF1A
ARF4	0	1.07706	0.818	0.423	0	Chondrocytes	ARF4
ITGAV	0	1.04482	0.661	0.268	0	Chondrocytes	ITGAV
GOLGA2	0	1.12288	0.619	0.226	0	Chondrocytes	GOLGA2
NDUFS4	0	1.08815	0.66	0.268	0	Chondrocytes	NDUFS4
ITGB1BP1	0	1.07144	0.608	0.219	0	Chondrocytes	ITGB1BP1
CSRP1	0	1.10182	0.64	0.254	0	Chondrocytes	CSRP1
ADI1	0	1.16336	0.653	0.268	0	Chondrocytes	ADI1
BORCS7	0	1.02632	0.621	0.241	0	Chondrocytes	BORCS7
ILK	0	1.09156	0.624	0.246	0	Chondrocytes	ILK
MCRIP1	0	1.04001	0.63	0.252	0	Chondrocytes	MCRIP1
SSR3	0	1.10961	0.822	0.444	0	Chondrocytes	SSR3
CST32	0	1.3256	0.953	0.576	0	Chondrocytes	CST3
EID1	0	1.41567	0.892	0.517	0	Chondrocytes	EID1
CD99	0	1.59356	0.903	0.535	0	Chondrocytes	CD99
GADD45B	0	1.00933	0.811	0.444	0	Chondrocytes	GADD45B
HES1	0	1.65542	0.615	0.253	0	Chondrocytes	HES1
ITGB1	0	1.41126	0.933	0.576	0	Chondrocytes	ITGB1
NCOR2	0	1.04874	0.6	0.248	0	Chondrocytes	NCOR2
TPM4	0	1.08148	0.888	0.542	0	Chondrocytes	TPM4
GALNT1	0	1.51046	0.606	0.269	0	Chondrocytes	GALNT1
PPIB	0	1.57706	0.91	0.599	0	Chondrocytes	PPIB
NME2	0	1.08214	0.913	0.606	0	Chondrocytes	NME2
CD63	0	1.27508	0.959	0.708	0	Chondrocytes	CD63
PLVAP	0	7.4191	0.891	0.029	0	Endothelial_cells	PLVAP
RAMP2	0	6.85301	0.882	0.031	0	Endothelial_cells	RAMP2
PTPRB	0	7.34622	0.817	0.014	0	Endothelial_cells	PTPRB
CALCRL	0	6.45987	0.847	0.047	0	Endothelial_cells	CALCRL
ADGRL4	0	7.2966	0.812	0.018	0	Endothelial_cells	ADGRL4
CDH5	0	7.62819	0.797	0.006	0	Endothelial_cells	CDH5
PECAM1	0	4.68964	0.936	0.149	0	Endothelial_cells	PECAM1
FLT1	0	7.04923	0.815	0.031	0	Endothelial_cells	FLT1
CLEC14A	0	7.02494	0.792	0.014	0	Endothelial_cells	CLEC14A
EMCN	0	7.65819	0.777	0.005	0	Endothelial_cells	EMCN
EGFL7	0	5.92366	0.811	0.047	0	Endothelial_cells	EGFL7
PODXL	0	5.99734	0.805	0.043	0	Endothelial_cells	PODXL
VWF	0	7.15605	0.773	0.017	0	Endothelial_cells	VWF
CD93	0	3.90352	0.843	0.095	0	Endothelial_cells	CD93
RAMP3	0	7.8182	0.754	0.007	0	Endothelial_cells	RAMP3
SLCO2A1	0	7.10075	0.754	0.017	0	Endothelial_cells	SLCO2A1
HYAL2	0	5.43399	0.855	0.119	0	Endothelial_cells	HYAL2
CD34	0	5.73937	0.769	0.039	0	Endothelial_cells	CD34
ESAM	0	5.80506	0.752	0.028	0	Endothelial_cells	ESAM
CAVIN2	0	6.15335	0.761	0.041	0	Endothelial_cells	CAVIN2
AQP1	0	4.53515	0.801	0.082	0	Endothelial_cells	AQP1
EPAS1	0	4.56325	0.934	0.241	0	Endothelial_cells	EPAS1
ARHGAP29	0	4.30902	0.789	0.097	0	Endothelial_cells	ARHGAP29
MMRN2	0	7.63374	0.696	0.006	0	Endothelial_cells	MMRN2
ECSCR	0	7.46721	0.688	0.006	0	Endothelial_cells	ECSCR
PCAT19	0	7.06775	0.685	0.006	0	Endothelial_cells	PCAT19
S1PR1	0	5.03611	0.705	0.029	0	Endothelial_cells	S1PR1
CYYR1	0	7.67663	0.677	0.007	0	Endothelial_cells	CYYR1
CRIP2	0	3.52433	0.852	0.185	0	Endothelial_cells	CRIP2
SPARCL1	0	3.14546	0.935	0.269	0	Endothelial_cells	SPARCL1
NPDC1	0	3.90114	0.841	0.175	0	Endothelial_cells	NPDC1
DOCK9	0	4.55782	0.742	0.078	0	Endothelial_cells	DOCK9
A2M	0	3.61956	0.96	0.296	0	Endothelial_cells	A2M
BCAM	0	4.36669	0.722	0.061	0	Endothelial_cells	BCAM
ITGA6	0	3.73575	0.8	0.143	0	Endothelial_cells	ITGA6
GNG111	0	3.76504	0.889	0.232	0	Endothelial_cells	GNG11
COL15A1	0	4.60059	0.777	0.12	0	Endothelial_cells	COL15A1
ADGRF5	0	5.45494	0.679	0.025	0	Endothelial_cells	ADGRF5
TIE1	0	6.60882	0.659	0.009	0	Endothelial_cells	TIE1
HSPG2	0	4.02223	0.911	0.263	0	Endothelial_cells	HSPG2
PALMD	0	5.7654	0.684	0.039	0	Endothelial_cells	PALMD
ADCY4	0	5.97978	0.656	0.015	0	Endothelial_cells	ADCY4
LIFR	0	6.22262	0.712	0.073	0	Endothelial_cells	LIFR
SLC9A3R2	0	5.01501	0.775	0.14	0	Endothelial_cells	SLC9A3R2
ENG	0	3.94102	0.843	0.211	0	Endothelial_cells	ENG
COL4A1	0	3.10567	0.853	0.224	0	Endothelial_cells	COL4A1
CLDN5	0	7.22719	0.636	0.009	0	Endothelial_cells	CLDN5
JAM2	0	5.38535	0.672	0.049	0	Endothelial_cells	JAM2
SOX18	0	7.25818	0.627	0.007	0	Endothelial_cells	SOX18
SHANK3	0	7.14058	0.628	0.008	0	Endothelial_cells	SHANK3
NFIB	0	3.3617	0.834	0.217	0	Endothelial_cells	NFIB
KDR	0	8.14644	0.617	0.004	0	Endothelial_cells	KDR
CAV1	0	3.37064	0.826	0.217	0	Endothelial_cells	CAV1
APOLD1	0	3.73926	0.664	0.056	0	Endothelial_cells	APOLD1
NOTCH4	0	6.67604	0.627	0.02	0	Endothelial_cells	NOTCH4
FAM107A	0	6.54285	0.614	0.013	0	Endothelial_cells	FAM107A
ROBO4	0	7.57565	0.605	0.004	0	Endothelial_cells	ROBO4
ADAM15	0	4.02403	0.707	0.108	0	Endothelial_cells	ADAM15
RNASE1	0	1.08609	0.807	0.209	0	Endothelial_cells	RNASE1
GIMAP7	0	2.66705	0.724	0.126	0	Endothelial_cells	GIMAP7
PLPP1	0	4.64715	0.751	0.154	0	Endothelial_cells	PLPP1
EHD4	0	3.90582	0.776	0.185	0	Endothelial_cells	EHD4
NOSTRIN	0	5.15805	0.631	0.042	0	Endothelial_cells	NOSTRIN
CD320	0	5.56195	0.695	0.11	0	Endothelial_cells	CD320
LMO2	0	4.44813	0.642	0.062	0	Endothelial_cells	LMO2
HEG1	0	3.65346	0.76	0.182	0	Endothelial_cells	HEG1
SASH1	0	3.94461	0.688	0.11	0	Endothelial_cells	SASH1
PALM2-AKAP2	0	3.57562	0.795	0.218	0	Endothelial_cells	PALM2-AKAP2
THBD	0	3.42172	0.693	0.116	0	Endothelial_cells	THBD
COL4A21	0	2.54519	0.823	0.247	0	Endothelial_cells	COL4A2
TM4SF1	0	2.77087	0.825	0.25	0	Endothelial_cells	TM4SF1
CAVIN11	0	2.38795	0.847	0.272	0	Endothelial_cells	CAVIN1
TCF41	0	2.74894	0.885	0.31	0	Endothelial_cells	TCF4
ELK3	0	3.10539	0.816	0.246	0	Endothelial_cells	ELK3
MTUS1	0	3.62403	0.766	0.197	0	Endothelial_cells	MTUS1
IFI27	0	2.04986	0.93	0.362	0	Endothelial_cells	IFI27
MRTFB	0	4.39642	0.649	0.082	0	Endothelial_cells	MRTFB
PCDH17	0	5.04908	0.602	0.035	0	Endothelial_cells	PCDH17
VWA1	0	3.67653	0.691	0.126	0	Endothelial_cells	VWA1
TIMP31	0	1.93329	0.869	0.304	0	Endothelial_cells	TIMP3
PLCB1	0	4.10206	0.638	0.074	0	Endothelial_cells	PLCB1
LIMS2	0	4.16037	0.638	0.08	0	Endothelial_cells	LIMS2
SPRY1	0	3.57277	0.775	0.226	0	Endothelial_cells	SPRY1
IGFBP41	0	1.87028	0.898	0.351	0	Endothelial_cells	IGFBP4
PIK3R3	0	4.45375	0.609	0.071	0	Endothelial_cells	PIK3R3
SPTBN1	0	2.6537	0.909	0.372	0	Endothelial_cells	SPTBN1
ECE1	0	2.80811	0.705	0.168	0	Endothelial_cells	ECE1
PTPRM	0	4.23174	0.618	0.082	0	Endothelial_cells	PTPRM
ICAM2	0	4.04253	0.613	0.079	0	Endothelial_cells	ICAM2
ETS2	0	2.28151	0.804	0.27	0	Endothelial_cells	ETS2
PRSS231	0	2.04853	0.763	0.235	0	Endothelial_cells	PRSS23
TGFBR2	0	3.33218	0.897	0.375	0	Endothelial_cells	TGFBR2
STOM	0	2.78745	0.841	0.321	0	Endothelial_cells	STOM
GIMAP4	0	2.06886	0.67	0.152	0	Endothelial_cells	GIMAP4
WWTR1	0	2.98628	0.723	0.208	0	Endothelial_cells	WWTR1
ACVRL1	0	4.0089	0.616	0.102	0	Endothelial_cells	ACVRL1
MEF2C	0	2.61111	0.712	0.201	0	Endothelial_cells	MEF2C
EMP1	0	2.57552	0.82	0.309	0	Endothelial_cells	EMP1
TNS2	0	3.23501	0.63	0.125	0	Endothelial_cells	TNS2
CRIM1	0	2.69904	0.694	0.201	0	Endothelial_cells	CRIM1
TJP1	0	2.55215	0.706	0.218	0	Endothelial_cells	TJP1
APP	0	2.50054	0.89	0.402	0	Endothelial_cells	APP
RDX	0	3.15495	0.823	0.336	0	Endothelial_cells	RDX
SWAP701	0	2.91021	0.71	0.226	0	Endothelial_cells	SWAP70
NEDD9	0	2.44199	0.715	0.232	0	Endothelial_cells	NEDD9
NRP1	0	2.8202	0.72	0.237	0	Endothelial_cells	NRP1
PIK3C2A	0	2.7813	0.704	0.223	0	Endothelial_cells	PIK3C2A
DLC1	0	3.21733	0.643	0.163	0	Endothelial_cells	DLC1
EMP21	0	2.30372	0.728	0.25	0	Endothelial_cells	EMP2
ITM2A	0	1.76396	0.683	0.21	0	Endothelial_cells	ITM2A
ITGA5	0	2.71101	0.646	0.174	0	Endothelial_cells	ITGA5
CNN31	0	1.75782	0.751	0.279	0	Endothelial_cells	CNN3
BMPR2	0	2.74874	0.739	0.267	0	Endothelial_cells	BMPR2
GRASP	0	2.67749	0.614	0.148	0	Endothelial_cells	GRASP
GASK1B1	0	2.83172	0.667	0.203	0	Endothelial_cells	GASK1B
GSN1	0	2.60983	0.925	0.461	0	Endothelial_cells	GSN
SEC14L1	0	1.95938	0.761	0.302	0	Endothelial_cells	SEC14L1
IGFBP71	0	1.36632	0.964	0.505	0	Endothelial_cells	IGFBP7
IGFBP2	0	1.39938	0.67	0.212	0	Endothelial_cells	IGFBP2
ETS11	0	1.34951	0.826	0.37	0	Endothelial_cells	ETS1
LMCD11	0	2.25963	0.635	0.185	0	Endothelial_cells	LMCD1
PLXND1	0	2.58402	0.612	0.162	0	Endothelial_cells	PLXND1
IL6ST	0	2.5734	0.863	0.414	0	Endothelial_cells	IL6ST
PLPP3	0	3.10552	0.64	0.196	0	Endothelial_cells	PLPP3
SOCS3	0	2.84476	0.761	0.317	0	Endothelial_cells	SOCS3
FABP5	0	3.67851	0.758	0.317	0	Endothelial_cells	FABP5
KIAA0355	0	2.61188	0.638	0.198	0	Endothelial_cells	KIAA0355
ID1	0	2.38809	0.634	0.194	0	Endothelial_cells	ID1
NDRG1	0	2.27049	0.771	0.332	0	Endothelial_cells	NDRG1
PDLIM1	0	2.56078	0.68	0.243	0	Endothelial_cells	PDLIM1
SYNE2	0	1.36339	0.827	0.404	0	Endothelial_cells	SYNE2
PPFIBP11	0	2.04052	0.656	0.236	0	Endothelial_cells	PPFIBP1
AFDN	0	2.23214	0.611	0.191	0	Endothelial_cells	AFDN
HDAC7	0	2.4015	0.603	0.183	0	Endothelial_cells	HDAC7
MGST2	0	2.141	0.627	0.212	0	Endothelial_cells	MGST2
TSC22D11	0	1.7147	0.792	0.383	0	Endothelial_cells	TSC22D1
DPYSL2	0	1.98063	0.748	0.339	0	Endothelial_cells	DPYSL2
TACC1	0	2.21613	0.861	0.452	0	Endothelial_cells	TACC1
UACA1	0	2.03899	0.68	0.272	0	Endothelial_cells	UACA
KLF2	0	1.80008	0.811	0.406	0	Endothelial_cells	KLF2
CLIC41	0	1.99569	0.696	0.292	0	Endothelial_cells	CLIC4
SULF21	0	1.81563	0.614	0.211	0	Endothelial_cells	SULF2
NFIA	0	1.63403	0.71	0.31	0	Endothelial_cells	NFIA
GAS61	0	1.55482	0.698	0.301	0	Endothelial_cells	GAS6
TNFSF10	0	2.05602	0.631	0.235	0	Endothelial_cells	TNFSF10
CCDC85B	0	2.25344	0.774	0.381	0	Endothelial_cells	CCDC85B
FKBP1A	0	2.22894	0.828	0.435	0	Endothelial_cells	FKBP1A
CD59	0	1.84745	0.921	0.533	0	Endothelial_cells	CD59
S100A16	0	1.14408	0.625	0.241	0	Endothelial_cells	S100A16
ARHGEF12	0	1.99876	0.615	0.235	0	Endothelial_cells	ARHGEF12
NCOA7	0	2.22086	0.667	0.289	0	Endothelial_cells	NCOA7
LUZP1	0	2.00123	0.659	0.282	0	Endothelial_cells	LUZP1
SGK11	0	1.29826	0.682	0.312	0	Endothelial_cells	SGK1
VAMP5	0	2.36456	0.639	0.27	0	Endothelial_cells	VAMP5
MEF2A	0	1.92178	0.669	0.301	0	Endothelial_cells	MEF2A
IFITM31	0	1.14462	0.938	0.57	0	Endothelial_cells	IFITM3
RAB13	0	1.82851	0.713	0.353	0	Endothelial_cells	RAB13
KLF9	0	1.59208	0.708	0.349	0	Endothelial_cells	KLF9
SNHG7	0	2.17959	0.694	0.337	0	Endothelial_cells	SNHG7
SH3BP5	0	1.65161	0.62	0.276	0	Endothelial_cells	SH3BP5
RAB11A	0	1.64192	0.663	0.321	0	Endothelial_cells	RAB11A
CDC42EP3	0	1.51356	0.607	0.266	0	Endothelial_cells	CDC42EP3
CDC37	0	1.59325	0.749	0.409	0	Endothelial_cells	CDC37
CCDC50	0	1.80682	0.629	0.291	0	Endothelial_cells	CCDC50
ASAP1	0	1.65091	0.611	0.276	0	Endothelial_cells	ASAP1
ZBTB16	0	1.43684	0.632	0.298	0	Endothelial_cells	ZBTB16
SLC2A31	0	1.64692	0.68	0.348	0	Endothelial_cells	SLC2A3
CTNNA1	0	1.46711	0.703	0.372	0	Endothelial_cells	CTNNA1
CTNND1	0	1.48226	0.602	0.271	0	Endothelial_cells	CTNND1
UTRN	0	1.69784	0.758	0.431	0	Endothelial_cells	UTRN
RHOC	0	1.41549	0.694	0.369	0	Endothelial_cells	RHOC
HES11	0	1.50562	0.615	0.292	0	Endothelial_cells	HES1
LEPROT1	0	1.38934	0.725	0.402	0	Endothelial_cells	LEPROT
AHR	0	1.16861	0.677	0.357	0	Endothelial_cells	AHR
KLF42	0	1.20562	0.604	0.284	0	Endothelial_cells	KLF4
MSN	0	1.40325	0.837	0.518	0	Endothelial_cells	MSN
PTPN12	0	1.37673	0.65	0.335	0	Endothelial_cells	PTPN12
PTMS1	0	1.04226	0.762	0.448	0	Endothelial_cells	PTMS
HIPK3	0	1.69727	0.609	0.296	0	Endothelial_cells	HIPK3
ACTN4	0	1.24608	0.813	0.5	0	Endothelial_cells	ACTN4
YBX3	0	1.48192	0.801	0.492	0	Endothelial_cells	YBX3
CTNNB1	0	1.2278	0.763	0.456	0	Endothelial_cells	CTNNB1
PICALM	0	1.28754	0.664	0.359	0	Endothelial_cells	PICALM
MACF1	0	1.30872	0.801	0.497	0	Endothelial_cells	MACF1
IFI16	0	1.1751	0.818	0.517	0	Endothelial_cells	IFI16
SERPINB6	0	1.42458	0.652	0.355	0	Endothelial_cells	SERPINB6
GNAI2	0	1.17984	0.834	0.542	0	Endothelial_cells	GNAI2
TNFRSF1A	0	1.10285	0.614	0.325	0	Endothelial_cells	TNFRSF1A
LIMA11	0	1.02543	0.602	0.313	0	Endothelial_cells	LIMA1
SERINC3	0	1.15134	0.684	0.398	0	Endothelial_cells	SERINC3
SPTAN1	0	1.26401	0.676	0.392	0	Endothelial_cells	SPTAN1
TMOD3	0	1.31988	0.661	0.378	0	Endothelial_cells	TMOD3
MED13L	0	1.39941	0.624	0.342	0	Endothelial_cells	MED13L
WASF2	0	1.08828	0.767	0.489	0	Endothelial_cells	WASF2
CYB5R31	0	1.12857	0.648	0.374	0	Endothelial_cells	CYB5R3
ADD1	0	1.39773	0.627	0.354	0	Endothelial_cells	ADD1
YWHAH2	0	1.05448	0.622	0.349	0	Endothelial_cells	YWHAH
MYH9	0	1.04926	0.867	0.606	0	Endothelial_cells	MYH9
ARGLU1	0	1.11267	0.808	0.55	0	Endothelial_cells	ARGLU1
KTN1	0	1.19959	0.838	0.581	0	Endothelial_cells	KTN1
RGCC	0	1.3328	0.643	0.397	0	Endothelial_cells	RGCC
SRSF4	0	1.16734	0.606	0.361	0	Endothelial_cells	SRSF4
NDUFA12	0	1.19052	0.641	0.398	0	Endothelial_cells	NDUFA12
SELENOW	0	1.08279	0.785	0.544	0	Endothelial_cells	SELENOW
MIDN	0	1.07628	0.671	0.435	0	Endothelial_cells	MIDN
MAP41	0	1.24367	0.618	0.383	0	Endothelial_cells	MAP4
NAA38	0	1.24341	0.626	0.392	0	Endothelial_cells	NAA38
PPA1	0	1.21578	0.622	0.39	0	Endothelial_cells	PPA1
WNK1	0	1.15666	0.675	0.446	0	Endothelial_cells	WNK1
SNX3	0	1.098	0.714	0.485	0	Endothelial_cells	SNX3
MRPL33	0	1.19509	0.643	0.424	0	Endothelial_cells	MRPL33
HLA-E	0	1.37929	0.964	0.783	0	Endothelial_cells	HLA-E
TXNIP	0	1.07389	0.854	0.679	0	Endothelial_cells	TXNIP
SRP14	0	1.21212	0.915	0.757	0	Endothelial_cells	SRP14
ITM2B	0	1.18485	0.952	0.824	0	Endothelial_cells	ITM2B
CD24	0	3.99877	0.68	0.108	0	Epithelial_cells	CD24
KRT18	0	4.32223	0.68	0.119	0	Epithelial_cells	KRT18
KRT8	0	4.48223	0.661	0.115	0	Epithelial_cells	KRT8
SPINK1	0	3.66797	0.625	0.132	0	Epithelial_cells	SPINK1
P4HB	0	1.11088	0.621	0.515	0	Epithelial_cells	P4HB
CD591	0	1.18017	0.631	0.542	0	Epithelial_cells	CD59
PPDPF	0	1.61489	0.617	0.53	0	Epithelial_cells	PPDPF
ATP1A1	0	2.23084	0.6	0.52	0	Epithelial_cells	ATP1A1
GSTP1	0	1.3918	0.696	0.623	0	Epithelial_cells	GSTP1
ANXA2	0	1.22573	0.646	0.611	0	Epithelial_cells	ANXA2
S100A10	0	1.26536	0.712	0.712	0	Epithelial_cells	S100A10
S100A6	4.74643e-82	1.5451	0.739	0.852	1.30902e-77	Epithelial_cells	S100A6
CDH19	0	9.59771	0.926	0.004	0	Neurons	CDH19
S100B	0	7.60016	0.902	0.032	0	Neurons	S100B
NRXN1	0	10.2226	0.858	0.004	0	Neurons	NRXN1
GPM6B	0	7.47386	0.9	0.049	0	Neurons	GPM6B
PLP1	0	10.8485	0.841	0.004	0	Neurons	PLP1
CRYAB	0	6.60537	0.911	0.125	0	Neurons	CRYAB
LGI4	0	7.89835	0.794	0.022	0	Neurons	LGI4
CHL1	0	8.69816	0.781	0.016	0	Neurons	CHL1
ITGB8	0	6.41439	0.854	0.091	0	Neurons	ITGB8
MIA	0	4.6603	0.809	0.06	0	Neurons	MIA
SEMA3B	0	5.94941	0.779	0.057	0	Neurons	SEMA3B
EGFL8	0	6.95478	0.699	0.036	0	Neurons	EGFL8
ANK3	0	5.1558	0.732	0.074	0	Neurons	ANK3
FXYD1	0	4.98689	0.766	0.132	0	Neurons	FXYD1
SOX2	0	9.60317	0.603	0.002	0	Neurons	SOX2
VWA11	0	3.88601	0.749	0.161	0	Neurons	VWA1
SCN7A	0	5.22235	0.652	0.072	0	Neurons	SCN7A
GAS7	0	4.0403	0.686	0.14	0	Neurons	GAS7
PDLIM4	2.5792e-288	4.24873	0.718	0.175	7.11318e-284	Neurons	PDLIM4
PMP222	1.16001e-283	3.60373	0.881	0.326	3.19919e-279	Neurons	PMP22
CADM1	7.8252e-279	3.84128	0.667	0.146	2.15811e-274	Neurons	CADM1
AP1S21	4.43299e-254	3.72289	0.737	0.207	1.22257e-249	Neurons	AP1S2
MT1M	4.44509e-244	3.01717	0.739	0.195	1.22591e-239	Neurons	MT1M
VIM	2.21343e-220	2.13793	1	0.815	6.10443e-216	Neurons	VIM
COL14A1	2.92605e-216	2.85404	0.66	0.159	8.06975e-212	Neurons	COL14A1
CTNNAL1	3.403e-213	4.10567	0.605	0.154	9.38512e-209	Neurons	CTNNAL1
CD91	8.70365e-201	2.42756	0.898	0.438	2.40038e-196	Neurons	CD9
CNN32	5.17288e-195	2.53608	0.805	0.308	1.42663e-190	Neurons	CNN3
RDX1	3.56748e-184	3.10904	0.805	0.366	9.83874e-180	Neurons	RDX
METRN	5.82714e-183	3.69311	0.635	0.195	1.60707e-178	Neurons	METRN
MAP1B	7.22554e-182	2.69685	0.679	0.205	1.99273e-177	Neurons	MAP1B
CLU	1.46799e-178	2.89932	0.805	0.33	4.04857e-174	Neurons	CLU
QKI1	1.29101e-176	2.47509	0.837	0.404	3.56048e-172	Neurons	QKI
PLAAT3	2.40053e-170	2.72038	0.73	0.282	6.62043e-166	Neurons	PLAAT3
RARRES21	2.4631e-164	2.0075	0.815	0.308	6.79299e-160	Neurons	RARRES2
AHR1	3.84399e-162	2.93928	0.781	0.376	1.06013e-157	Neurons	AHR
CLIC42	1.11685e-157	2.65666	0.739	0.317	3.08017e-153	Neurons	CLIC4
ITGA61	2.67698e-149	2.63832	0.614	0.185	7.38283e-145	Neurons	ITGA6
COMT1	1.90392e-147	2.44509	0.781	0.387	5.25081e-143	Neurons	COMT
PEBP1	3.31039e-144	1.96535	0.877	0.575	9.12972e-140	Neurons	PEBP1
STMN1	4.33525e-143	2.54516	0.641	0.224	1.19562e-138	Neurons	STMN1
MT1E	1.65529e-142	1.88006	0.856	0.424	4.56513e-138	Neurons	MT1E
CAVIN31	4.5737e-140	2.77255	0.656	0.251	1.26138e-135	Neurons	CAVIN3
LGALS11	8.20598e-140	1.65479	0.949	0.581	2.26313e-135	Neurons	LGALS1
TUBA1A1	2.46662e-137	2.04401	0.862	0.502	6.80268e-133	Neurons	TUBA1A
MT2A	1.26494e-136	1.00185	0.985	0.691	3.48857e-132	Neurons	MT2A
LGALS32	2.53111e-132	1.9202	0.868	0.567	6.98054e-128	Neurons	LGALS3
DKK31	4.32271e-132	2.38143	0.614	0.2	1.19216e-127	Neurons	DKK3
TIMP32	3.72881e-126	1.68992	0.837	0.339	1.02837e-121	Neurons	TIMP3
S100A61	1.12401e-125	1.1631	0.972	0.828	3.09991e-121	Neurons	S100A6
DST	5.57682e-124	2.50112	0.771	0.395	1.53803e-119	Neurons	DST
S100A101	8.19116e-124	1.40835	0.962	0.71	2.25904e-119	Neurons	S100A10
ALDH1A1	1.66789e-121	2.5862	0.656	0.269	4.59988e-117	Neurons	ALDH1A1
PMEPA1	3.16839e-117	2.55901	0.764	0.415	8.73809e-113	Neurons	PMEPA1
AKAP121	1.89723e-114	1.99838	0.616	0.22	5.23237e-110	Neurons	AKAP12
SAMHD12	9.08338e-114	2.45521	0.701	0.333	2.50511e-109	Neurons	SAMHD1
CD592	1.8337e-110	1.69959	0.856	0.558	5.05716e-106	Neurons	CD59
SELENOM1	2.38807e-105	1.71914	0.786	0.399	6.58605e-101	Neurons	SELENOM
MDK1	3.15948e-105	2.22705	0.665	0.289	8.71353e-101	Neurons	MDK
TMEM176B1	2.8676e-101	2.3252	0.669	0.315	7.90854e-97	Neurons	TMEM176B
CSRP11	3.48891e-98	2.19105	0.656	0.317	9.62205e-94	Neurons	CSRP1
PGRMC1	1.67505e-97	2.3983	0.62	0.298	4.61962e-93	Neurons	PGRMC1
IFITM32	6.01102e-92	1.32495	0.915	0.593	1.65778e-87	Neurons	IFITM3
ANXA21	1.93117e-88	1.38657	0.877	0.616	5.32597e-84	Neurons	ANXA2
CD811	1.58771e-84	1.39738	0.873	0.662	4.37873e-80	Neurons	CD81
BEX31	1.04871e-80	2.20373	0.641	0.337	2.89224e-76	Neurons	BEX3
CTNNA11	3.85888e-80	1.94753	0.669	0.393	1.06424e-75	Neurons	CTNNA1
EID11	1.8317e-77	1.50738	0.803	0.579	5.05165e-73	Neurons	EID1
ARL21	2.97222e-77	1.97114	0.62	0.335	8.19708e-73	Neurons	ARL2
CD631	1.03797e-74	1.02997	0.949	0.749	2.86261e-70	Neurons	CD63
PSAP2	1.19147e-73	1.1019	0.909	0.644	3.28594e-69	Neurons	PSAP
SELENOW1	1.6376e-73	1.35095	0.781	0.559	4.51633e-69	Neurons	SELENOW
TBCB	3.3726e-72	2.0273	0.605	0.329	9.3013e-68	Neurons	TBCB
RHOB	1.35689e-69	1.93365	0.677	0.386	3.74216e-65	Neurons	RHOB
ID31	1.10557e-67	1.29851	0.66	0.324	3.04906e-63	Neurons	ID3
PRNP1	3.16529e-63	2.18362	0.607	0.348	8.72955e-59	Neurons	PRNP
MARCKS1	7.61053e-63	1.1207	0.771	0.481	2.09891e-58	Neurons	MARCKS
CD151	7.96642e-60	1.64154	0.669	0.417	2.19706e-55	Neurons	CD151
SPTBN11	3.58823e-59	1.13802	0.709	0.407	9.89598e-55	Neurons	SPTBN1
KLF91	4.74677e-59	1.67409	0.633	0.371	1.30911e-54	Neurons	KLF9
SOD1	4.88669e-56	1.08624	0.79	0.604	1.3477e-51	Neurons	SOD1
ANXA52	7.21461e-56	1.05338	0.809	0.594	1.98972e-51	Neurons	ANXA5
YWHAE	2.16764e-54	1.32774	0.72	0.546	5.97813e-50	Neurons	YWHAE
SBDS	3.3256e-54	1.47361	0.69	0.478	9.17167e-50	Neurons	SBDS
RABAC1	3.935e-53	1.32585	0.762	0.563	1.08523e-48	Neurons	RABAC1
RHOC1	6.4011e-53	1.60488	0.628	0.39	1.76536e-48	Neurons	RHOC
VMP1	2.12644e-50	1.52695	0.741	0.544	5.8645e-46	Neurons	VMP1
JUN	1.71912e-48	1.14474	0.851	0.668	4.74116e-44	Neurons	JUN
IFI27L2	1.86954e-48	1.56434	0.605	0.393	5.156e-44	Neurons	IFI27L2
ZEB23	3.37136e-47	1.32574	0.631	0.385	9.29786e-43	Neurons	ZEB2
CALM2	1.72328e-44	1.05764	0.83	0.755	4.75264e-40	Neurons	CALM2
DAD1	2.93242e-44	1.15526	0.739	0.542	8.08731e-40	Neurons	DAD1
ZBTB201	3.80922e-40	1.59098	0.605	0.402	1.05054e-35	Neurons	ZBTB20
MRFAP1	7.14671e-40	1.15392	0.675	0.501	1.97099e-35	Neurons	MRFAP1
DYNLRB1	2.20448e-39	1.22646	0.637	0.483	6.07973e-35	Neurons	DYNLRB1
ZNF706	3.09574e-39	1.22538	0.654	0.479	8.53773e-35	Neurons	ZNF706
TMSB10	1.12097e-37	1.03557	0.979	0.91	3.09151e-33	Neurons	TMSB10
XIST	3.83387e-37	1.12405	0.637	0.38	1.05734e-32	Neurons	XIST
TMEM258	1.08937e-36	1.15748	0.696	0.572	3.00438e-32	Neurons	TMEM258
RPS27L	2.58955e-35	1.0072	0.739	0.61	7.14172e-31	Neurons	RPS27L
TMBIM4	8.5743e-28	1.06317	0.66	0.539	2.36471e-23	Neurons	TMBIM4
NDUFB7	2.19203e-26	1.03597	0.626	0.5	6.0454e-22	Neurons	NDUFB7
DBI1	2.91882e-25	1.03779	0.667	0.558	8.04982e-21	Neurons	DBI
RBX1	1.47853e-24	1.05889	0.603	0.478	4.07763e-20	Neurons	RBX1
PPP1R14A	0	4.11022	0.628	0.088	0	Tissue_stem_cells	PPP1R14A
NOTCH3	0	4.57025	0.626	0.099	0	Tissue_stem_cells	NOTCH3
ACTA21	0	3.30875	0.696	0.215	0	Tissue_stem_cells	ACTA2
ADIRF	0	4.37103	0.678	0.199	0	Tissue_stem_cells	ADIRF
MYL91	0	3.13232	0.739	0.26	0	Tissue_stem_cells	MYL9
C11orf96	0	3.86137	0.689	0.216	0	Tissue_stem_cells	C11orf96
PDGFRB1	0	3.23738	0.64	0.179	0	Tissue_stem_cells	PDGFRB
TAGLN1	0	3.44544	0.75	0.29	0	Tissue_stem_cells	TAGLN
MYLK	0	3.36058	0.606	0.152	0	Tissue_stem_cells	MYLK
TPM21	0	2.73806	0.74	0.288	0	Tissue_stem_cells	TPM2
BGN1	0	1.51466	0.707	0.255	0	Tissue_stem_cells	BGN
MFGE81	0	2.8734	0.664	0.219	0	Tissue_stem_cells	MFGE8
MAP1B1	0	2.77496	0.626	0.182	0	Tissue_stem_cells	MAP1B
CALD11	0	2.1356	0.784	0.355	0	Tissue_stem_cells	CALD1
SPARCL11	0	2.54095	0.714	0.29	0	Tissue_stem_cells	SPARCL1
TPM11	0	1.36421	0.839	0.417	0	Tissue_stem_cells	TPM1
COL4A22	0	2.4043	0.679	0.262	0	Tissue_stem_cells	COL4A2
A2M1	0	1.47392	0.726	0.317	0	Tissue_stem_cells	A2M
COL6A21	0	1.16402	0.699	0.292	0	Tissue_stem_cells	COL6A2
COL4A11	0	2.29558	0.644	0.244	0	Tissue_stem_cells	COL4A1
CPE1	0	2.0254	0.626	0.23	0	Tissue_stem_cells	CPE
COL18A1	0	2.6875	0.665	0.276	0	Tissue_stem_cells	COL18A1
CAVIN32	0	2.21224	0.618	0.23	0	Tissue_stem_cells	CAVIN3
MT1E1	0	1.08964	0.788	0.404	0	Tissue_stem_cells	MT1E
NR2F21	0	2.30001	0.606	0.225	0	Tissue_stem_cells	NR2F2
SELENOM2	0	1.7997	0.757	0.38	0	Tissue_stem_cells	SELENOM
IGFBP72	0	1.8957	0.857	0.517	0	Tissue_stem_cells	IGFBP7
NNMT1	0	1.0468	0.625	0.297	0	Tissue_stem_cells	NNMT
TIMP33	0	1.1239	0.651	0.323	0	Tissue_stem_cells	TIMP3
ZBTB161	0	1.58883	0.627	0.302	0	Tissue_stem_cells	ZBTB16
DSTN1	0	2.47814	0.883	0.564	0	Tissue_stem_cells	DSTN
CEBPD	0	1.5705	0.761	0.457	0	Tissue_stem_cells	CEBPD
MT1X	0	1.20887	0.741	0.443	0	Tissue_stem_cells	MT1X
YBX31	0	1.57266	0.778	0.496	0	Tissue_stem_cells	YBX3
KLF92	0	1.44614	0.637	0.357	0	Tissue_stem_cells	KLF9
PTMS2	0	1.19954	0.731	0.453	0	Tissue_stem_cells	PTMS
TSC22D12	0	1.61379	0.67	0.395	0	Tissue_stem_cells	TSC22D1
CD1511	0	1.15557	0.675	0.403	0	Tissue_stem_cells	CD151
MT2A1	0	1.26994	0.926	0.678	0	Tissue_stem_cells	MT2A
LPP	0	1.91102	0.655	0.41	0	Tissue_stem_cells	LPP
ACTN11	0	1.194	0.603	0.371	0	Tissue_stem_cells	ACTN1
RHOB1	0	1.62646	0.604	0.374	0	Tissue_stem_cells	RHOB
FLNA1	0	1.53953	0.687	0.48	0	Tissue_stem_cells	FLNA
ITGB11	0	1.00818	0.802	0.625	0	Tissue_stem_cells	ITGB1
PTEN	4.93806e-285	1.07844	0.625	0.395	1.36187e-280	Tissue_stem_cells	PTEN
CRIP11	2.01763e-253	1.21983	0.668	0.505	5.56444e-249	Tissue_stem_cells	CRIP1
NR4A1	1.12337e-240	1.38303	0.611	0.406	3.09815e-236	Tissue_stem_cells	NR4A1
GADD45B1	2.74648e-188	1.55121	0.66	0.496	7.57453e-184	Tissue_stem_cells	GADD45B
CD79A	0	7.00032	0.715	0.011	0	B_cell	CD79A
MZB1	0	7.60866	0.621	0.014	0	B_cell	MZB1
JCHAIN	0	8.30005	0.604	0.041	0	B_cell	JCHAIN
IGKC	0	8.10511	0.819	0.393	0	B_cell	IGKC
SEC11C	8.84079e-305	2.43048	0.616	0.341	2.4382e-300	B_cell	SEC11C
HERPUD1	9.8176e-305	1.77518	0.776	0.559	2.7076e-300	B_cell	HERPUD1
ISG20	1.50881e-294	1.26842	0.662	0.279	4.16115e-290	B_cell	ISG20
SSR4	4.55883e-283	2.63733	0.786	0.675	1.25728e-278	B_cell	SSR4
SPCS3	1.41442e-94	1.05962	0.601	0.468	3.90082e-90	B_cell	SPCS3
MAP1B2	0	2.0477	0.801	0.196	0	Smooth_muscle_cells	MAP1B
C7	0	3.02515	0.729	0.128	0	Smooth_muscle_cells	C7
CPE2	0	2.27788	0.813	0.242	0	Smooth_muscle_cells	CPE
MEG31	0	2.54367	0.757	0.19	0	Smooth_muscle_cells	MEG3
OGN	0	2.92445	0.655	0.094	0	Smooth_muscle_cells	OGN
PTGDS	0	2.9142	0.709	0.157	0	Smooth_muscle_cells	PTGDS
FGFR11	0	1.77685	0.766	0.233	0	Smooth_muscle_cells	FGFR1
NR2F1	0	2.55756	0.659	0.132	0	Smooth_muscle_cells	NR2F1
CLEC11A1	0	2.04968	0.722	0.204	0	Smooth_muscle_cells	CLEC11A
GEM	0	2.98721	0.68	0.166	0	Smooth_muscle_cells	GEM
C1S1	0	1.91368	0.771	0.258	0	Smooth_muscle_cells	C1S
CRISPLD21	0	2.02402	0.704	0.191	0	Smooth_muscle_cells	CRISPLD2
FBLN11	0	2.40056	0.747	0.236	0	Smooth_muscle_cells	FBLN1
RBP1	0	1.46199	0.738	0.228	0	Smooth_muscle_cells	RBP1
C1R1	0	1.90174	0.779	0.273	0	Smooth_muscle_cells	C1R
COL14A11	0	2.22331	0.653	0.152	0	Smooth_muscle_cells	COL14A1
PCOLCE1	0	1.66095	0.71	0.211	0	Smooth_muscle_cells	PCOLCE
MFAP41	0	2.57124	0.647	0.149	0	Smooth_muscle_cells	MFAP4
C11orf961	0	2.71301	0.731	0.234	0	Smooth_muscle_cells	C11orf96
SELENOP	0	1.24938	0.831	0.339	0	Smooth_muscle_cells	SELENOP
TSHZ21	0	1.71346	0.708	0.217	0	Smooth_muscle_cells	TSHZ2
MXRA81	0	1.28587	0.683	0.201	0	Smooth_muscle_cells	MXRA8
SPARCL12	0	1.04752	0.784	0.305	0	Smooth_muscle_cells	SPARCL1
MDK2	0	1.09995	0.761	0.282	0	Smooth_muscle_cells	MDK
MAGI2-AS31	0	1.51652	0.659	0.181	0	Smooth_muscle_cells	MAGI2-AS3
MMP21	0	1.86753	0.746	0.271	0	Smooth_muscle_cells	MMP2
RND3	0	2.31546	0.671	0.197	0	Smooth_muscle_cells	RND3
RHOBTB31	0	1.65823	0.734	0.26	0	Smooth_muscle_cells	RHOBTB3
LAMB11	0	1.42517	0.734	0.26	0	Smooth_muscle_cells	LAMB1
AKAP122	0	1.86271	0.685	0.212	0	Smooth_muscle_cells	AKAP12
APOD1	0	4.07837	0.668	0.196	0	Smooth_muscle_cells	APOD
SGCE	0	1.67879	0.621	0.15	0	Smooth_muscle_cells	SGCE
DCN1	0	1.62426	0.806	0.337	0	Smooth_muscle_cells	DCN
BEX32	0	1.30859	0.797	0.33	0	Smooth_muscle_cells	BEX3
TCEAL91	0	1.64392	0.799	0.334	0	Smooth_muscle_cells	TCEAL9
PDGFRA1	0	1.83577	0.619	0.154	0	Smooth_muscle_cells	PDGFRA
EGR3	0	2.18026	0.66	0.197	0	Smooth_muscle_cells	EGR3
SERPINF11	0	1.77344	0.762	0.303	0	Smooth_muscle_cells	SERPINF1
CTSF	0	1.81787	0.659	0.202	0	Smooth_muscle_cells	CTSF
COL6A22	0	1.45108	0.763	0.307	0	Smooth_muscle_cells	COL6A2
ADAMTS1	0	1.20597	0.603	0.151	0	Smooth_muscle_cells	ADAMTS1
SPON21	0	1.24245	0.662	0.216	0	Smooth_muscle_cells	SPON2
CCDC801	0	1.89869	0.702	0.26	0	Smooth_muscle_cells	CCDC80
MRC21	0	1.62078	0.629	0.188	0	Smooth_muscle_cells	MRC2
LTBP3	0	1.47436	0.695	0.258	0	Smooth_muscle_cells	LTBP3
IGFBP51	0	1.45558	0.666	0.232	0	Smooth_muscle_cells	IGFBP5
MGP1	0	2.08495	0.823	0.39	0	Smooth_muscle_cells	MGP
SSPN1	0	1.66642	0.629	0.197	0	Smooth_muscle_cells	SSPN
NENF	0	1.41607	0.778	0.348	0	Smooth_muscle_cells	NENF
CAMK2N1	0	1.14815	0.629	0.201	0	Smooth_muscle_cells	CAMK2N1
MYL6B	0	1.56595	0.611	0.187	0	Smooth_muscle_cells	MYL6B
BTG3	0	1.48091	0.7	0.279	0	Smooth_muscle_cells	BTG3
CYBRD11	0	1.60412	0.657	0.238	0	Smooth_muscle_cells	CYBRD1
ALDH1A11	0	1.78154	0.681	0.263	0	Smooth_muscle_cells	ALDH1A1
C31	0	2.6922	0.701	0.283	0	Smooth_muscle_cells	C3
INS	0	7.02633	0.619	0.204	0	Smooth_muscle_cells	INS
TIMP11	0	1.63169	0.954	0.543	0	Smooth_muscle_cells	TIMP1
NEXN1	0	1.69333	0.606	0.197	0	Smooth_muscle_cells	NEXN
NFIX1	0	1.54071	0.606	0.197	0	Smooth_muscle_cells	NFIX
NR4A11	0	1.68323	0.799	0.41	0	Smooth_muscle_cells	NR4A1
EMP11	0	2.07465	0.721	0.336	0	Smooth_muscle_cells	EMP1
BAG3	0	2.07689	0.623	0.239	0	Smooth_muscle_cells	BAG3
PLTP	5.00294e-307	1.46404	0.602	0.225	1.37976e-302	Smooth_muscle_cells	PLTP
MIR22HG	8.64508e-307	1.37688	0.628	0.226	2.38423e-302	Smooth_muscle_cells	MIR22HG
MAP1LC3A	1.73184e-306	1.09247	0.68	0.243	4.77623e-302	Smooth_muscle_cells	MAP1LC3A
BGN2	4.69316e-303	1.33452	0.716	0.273	1.29433e-298	Smooth_muscle_cells	BGN
FERMT21	1.48056e-300	1.41558	0.657	0.238	4.08325e-296	Smooth_muscle_cells	FERMT2
FSTL11	1.23855e-299	1.08277	0.711	0.26	3.41579e-295	Smooth_muscle_cells	FSTL1
GADD45A1	1.39682e-298	1.61242	0.719	0.313	3.8523e-294	Smooth_muscle_cells	GADD45A
SERPING11	8.11168e-290	1.49538	0.772	0.409	2.23712e-285	Smooth_muscle_cells	SERPING1
THBS11	2.05421e-282	1.35491	0.694	0.285	5.66531e-278	Smooth_muscle_cells	THBS1
CFH1	4.93361e-281	1.40981	0.687	0.269	1.36064e-276	Smooth_muscle_cells	CFH
KLF93	8.56027e-281	1.37488	0.777	0.365	2.36084e-276	Smooth_muscle_cells	KLF9
COL6A11	1.83194e-279	1.10807	0.751	0.31	5.05231e-275	Smooth_muscle_cells	COL6A1
CCN21	1.24284e-274	1.58624	0.712	0.3	3.42764e-270	Smooth_muscle_cells	CCN2
METTL7A	2.01116e-274	1.13636	0.716	0.288	5.54657e-270	Smooth_muscle_cells	METTL7A
CCN11	1.28697e-269	1.61379	0.66	0.259	3.54934e-265	Smooth_muscle_cells	CCN1
EGR1	7.83639e-269	1.34505	0.88	0.478	2.1612e-264	Smooth_muscle_cells	EGR1
ZBTB202	8.01301e-269	1.20498	0.835	0.394	2.20991e-264	Smooth_muscle_cells	ZBTB20
IGFBP73	3.53503e-268	1.25166	0.938	0.528	9.74926e-264	Smooth_muscle_cells	IGFBP7
CTSK1	8.8857e-268	1.10025	0.607	0.207	2.45059e-263	Smooth_muscle_cells	CTSK
VEGFB1	4.97972e-261	1.46349	0.702	0.312	1.37336e-256	Smooth_muscle_cells	VEGFB
GSTM3	5.59678e-258	1.03623	0.615	0.23	1.54354e-253	Smooth_muscle_cells	GSTM3
ERRFI1	3.61739e-256	1.60271	0.613	0.247	9.97641e-252	Smooth_muscle_cells	ERRFI1
LRP11	6.14497e-256	1.27125	0.756	0.355	1.69472e-251	Smooth_muscle_cells	LRP1
MT1E2	1.14368e-255	1.58971	0.811	0.419	3.15415e-251	Smooth_muscle_cells	MT1E
GNG12	1.80592e-254	1.08907	0.611	0.226	4.98056e-250	Smooth_muscle_cells	GNG12
ARID5B	7.27279e-254	1.33218	0.816	0.436	2.00576e-249	Smooth_muscle_cells	ARID5B
LHFPL61	1.96341e-253	1.05033	0.612	0.22	5.41489e-249	Smooth_muscle_cells	LHFPL6
IGFBP42	1.91836e-248	1.17023	0.783	0.38	5.29066e-244	Smooth_muscle_cells	IGFBP4
IL1R11	3.99041e-245	1.5893	0.618	0.266	1.10052e-240	Smooth_muscle_cells	IL1R1
SPART1	3.62232e-242	1.17938	0.652	0.267	9.99001e-238	Smooth_muscle_cells	SPART
PHLDA1	9.83004e-240	1.5161	0.681	0.327	2.71103e-235	Smooth_muscle_cells	PHLDA1
PAM1	4.29347e-238	1.15371	0.633	0.244	1.1841e-233	Smooth_muscle_cells	PAM
ABL21	1.79119e-233	1.73558	0.608	0.264	4.93993e-229	Smooth_muscle_cells	ABL2
MT2A2	2.63899e-232	1.34503	0.927	0.688	7.27806e-228	Smooth_muscle_cells	MT2A
FOSB	6.58793e-217	1.33634	0.892	0.63	1.81689e-212	Smooth_muscle_cells	FOSB
CEBPD1	9.73935e-217	1.02335	0.842	0.467	2.68602e-212	Smooth_muscle_cells	CEBPD
SERTAD1	1.11616e-211	1.3247	0.706	0.364	3.07824e-207	Smooth_muscle_cells	SERTAD1
MAFF	8.49982e-211	1.08534	0.628	0.271	2.34416e-206	Smooth_muscle_cells	MAFF
ATF31	2.7255e-209	1.4941	0.688	0.339	7.51667e-205	Smooth_muscle_cells	ATF3
RCN11	5.8588e-206	1.02125	0.627	0.262	1.6158e-201	Smooth_muscle_cells	RCN1
PPP2CB	1.21065e-205	1.07522	0.613	0.268	3.33886e-201	Smooth_muscle_cells	PPP2CB
FOXO3	1.04278e-202	1.05117	0.73	0.373	2.87587e-198	Smooth_muscle_cells	FOXO3
KLF43	6.87406e-201	1.50129	0.629	0.299	1.8958e-196	Smooth_muscle_cells	KLF4
EPB41L4A-AS1	1.03289e-197	1.02347	0.627	0.274	2.84861e-193	Smooth_muscle_cells	EPB41L4A-AS1
SERPINH11	3.13322e-196	1.07411	0.64	0.282	8.64111e-192	Smooth_muscle_cells	SERPINH1
LIMA12	3.96616e-193	1.14844	0.685	0.326	1.09383e-188	Smooth_muscle_cells	LIMA1
FILIP1L1	1.87327e-191	1.31648	0.63	0.287	5.16628e-187	Smooth_muscle_cells	FILIP1L
HSPA1B	3.81082e-189	1.37172	0.74	0.41	1.05099e-184	Smooth_muscle_cells	HSPA1B
YBX32	1.06817e-187	1.18872	0.759	0.508	2.94591e-183	Smooth_muscle_cells	YBX3
S100A131	1.12794e-185	1.00708	0.691	0.354	3.11073e-181	Smooth_muscle_cells	S100A13
HSPH1	2.17028e-184	1.47405	0.765	0.457	5.98541e-180	Smooth_muscle_cells	HSPH1
SLC3A2	1.7714e-170	1.08984	0.769	0.447	4.88536e-166	Smooth_muscle_cells	SLC3A2
HSPA1A	4.31352e-165	1.44059	0.83	0.57	1.18963e-160	Smooth_muscle_cells	HSPA1A
EIF4A3	1.61905e-164	1.24818	0.664	0.363	4.46518e-160	Smooth_muscle_cells	EIF4A3
DNAJB1	2.10504e-152	1.25538	0.793	0.527	5.8055e-148	Smooth_muscle_cells	DNAJB1
DNAJA11	3.67537e-152	1.15135	0.853	0.638	1.01363e-147	Smooth_muscle_cells	DNAJA1
SQSTM1	7.27363e-136	1.03565	0.846	0.589	2.006e-131	Smooth_muscle_cells	SQSTM1
HSPA8	2.43127e-133	1.03727	0.897	0.725	6.70519e-129	Smooth_muscle_cells	HSPA8
2025-06-01	5.93827e-113	1.12587	0.908	0.664	1.63772e-108	Smooth_muscle_cells	JUN
GNAS	4.48482e-84	1.14067	0.974	0.781	1.23687e-79	Smooth_muscle_cells	GNAS
G0S21	0	5.96995	0.916	0.126	0	Neutrophils	G0S2
FCGR3B	0	10.1002	0.774	0.006	0	Neutrophils	FCGR3B
S100A91	0	6.06313	0.879	0.127	0	Neutrophils	S100A9
S100A8	0	7.65978	0.771	0.059	0	Neutrophils	S100A8
CSF3R	0	7.45536	0.778	0.069	0	Neutrophils	CSF3R
BCL2A11	0	4.88969	0.784	0.142	0	Neutrophils	BCL2A1
TYROBP2	0	2.82957	0.826	0.218	0	Neutrophils	TYROBP
FPR11	0	5.87615	0.678	0.094	0	Neutrophils	FPR1
LST11	0	4.79916	0.72	0.139	0	Neutrophils	LST1
MXD11	0	4.82151	0.765	0.21	0	Neutrophils	MXD1
ALOX5AP2	0	3.9688	0.81	0.264	0	Neutrophils	ALOX5AP
MNDA	0	5.94461	0.651	0.114	0	Neutrophils	MNDA
CXCL81	0	5.21915	0.802	0.272	0	Neutrophils	CXCL8
TREM11	0	5.56238	0.601	0.079	0	Neutrophils	TREM1
NAMPT	0	4.82896	0.982	0.464	0	Neutrophils	NAMPT
SRGN	0	3.46947	0.981	0.556	0	Neutrophils	SRGN
SLC25A37	0	4.79131	0.674	0.269	0	Neutrophils	SLC25A37
LAPTM52	0	2.64043	0.736	0.335	0	Neutrophils	LAPTM5
SERPINA1	0	1.48491	0.642	0.26	0	Neutrophils	SERPINA1
RNF149	0	4.20762	0.719	0.345	0	Neutrophils	RNF149
SOD22	0	3.51085	0.907	0.542	0	Neutrophils	SOD2
PLAUR2	0	3.87773	0.678	0.326	0	Neutrophils	PLAUR
LCP12	0	2.67056	0.686	0.347	0	Neutrophils	LCP1
RGS2	0	3.82567	0.71	0.372	0	Neutrophils	RGS2
IFITM2	0	4.39737	0.948	0.634	0	Neutrophils	IFITM2
CXCR41	0	1.96036	0.724	0.416	0	Neutrophils	CXCR4
LITAF	0	3.84493	0.789	0.483	0	Neutrophils	LITAF
CTSS2	0	2.57508	0.661	0.376	0	Neutrophils	CTSS
CEBPB	0	2.86668	0.813	0.538	0	Neutrophils	CEBPB
SMAP21	0	3.07465	0.656	0.4	0	Neutrophils	SMAP2
PTPRC1	0	1.48199	0.656	0.403	0	Neutrophils	PTPRC
IVNS1ABP	0	3.82432	0.6	0.348	0	Neutrophils	IVNS1ABP
SAT12	0	3.18075	0.958	0.721	0	Neutrophils	SAT1
SMCHD1	0	3.43219	0.611	0.391	0	Neutrophils	SMCHD1
DUSP1	0	2.76504	0.885	0.669	0	Neutrophils	DUSP1
IER31	0	1.91145	0.615	0.452	0	Neutrophils	IER3
NEAT1	0	2.5478	0.988	0.84	0	Neutrophils	NEAT1
TNFAIP31	0	2.09472	0.601	0.457	0	Neutrophils	TNFAIP3
SDCBP1	0	2.37832	0.696	0.565	0	Neutrophils	SDCBP
GLUL1	0	2.53749	0.658	0.528	0	Neutrophils	GLUL
S100A11	0	1.87903	0.928	0.802	0	Neutrophils	S100A11
ITM2B1	0	2.13359	0.939	0.826	0	Neutrophils	ITM2B
MCL1	0	2.08764	0.773	0.681	0	Neutrophils	MCL1
H3F3A	0	2.58688	0.948	0.867	0	Neutrophils	H3F3A
H3F3B	0	2.02848	0.963	0.883	0	Neutrophils	H3F3B
HLA-B	0	1.58215	0.968	0.892	0	Neutrophils	HLA-B
HLA-C	0	1.51878	0.943	0.868	0	Neutrophils	HLA-C
BTG2	0	2.04605	0.621	0.565	0	Neutrophils	BTG2
FOS	0	1.58501	0.774	0.72	0	Neutrophils	FOS
NFKBIA2	0	2.47749	0.682	0.635	0	Neutrophils	NFKBIA
FTH12	0	3.34285	1	0.956	0	Neutrophils	FTH1
HLA-E1	0	1.39474	0.832	0.793	0	Neutrophils	HLA-E
TXNIP1	0	1.63311	0.716	0.689	0	Neutrophils	TXNIP
B2M	0	1.06101	1	0.978	0	Neutrophils	B2M
ACTB	0	1.39844	0.927	0.909	0	Neutrophils	ACTB
PNRC11	0	2.03437	0.701	0.685	0	Neutrophils	PNRC1
GABARAP	0	1.88405	0.667	0.656	0	Neutrophils	GABARAP
OAZ11	1.11987e-254	1.14748	0.722	0.822	3.08848e-250	Neutrophils	OAZ1
RNASEK	3.7654e-218	1.69199	0.597	0.667	1.03846e-213	Neutrophils	RNASEK
ARPC32	8.41418e-187	1.38262	0.615	0.697	2.32055e-182	Neutrophils	ARPC3
ARPC2	5.74339e-95	1.1743	0.58	0.725	1.58397e-90	Neutrophils	ARPC2
TSC22D31	1.1437e-87	1.19046	0.591	0.679	3.15421e-83	Neutrophils	TSC22D3
IER2	8.68154e-58	1.06652	0.549	0.631	2.39428e-53	Neutrophils	IER2
SERP1	5.06558e-29	1.59958	0.464	0.626	1.39704e-24	Neutrophils	SERP1
TAGLN2	1.59578e-23	1.24099	0.489	0.65	4.401e-19	Neutrophils	TAGLN2
RHOA	1.12877e-20	1.04903	0.49	0.674	3.11303e-16	Neutrophils	RHOA
IQGAP1	4.80314e-19	1.32883	0.462	0.634	1.32466e-14	Neutrophils	IQGAP1
ATP6V0C1	9.94332e-06	1.34291	0.431	0.62	0.274227	Neutrophils	ATP6V0C
UBE2D3	9.46701e-05	1.29037	0.426	0.622	1	Neutrophils	UBE2D3
CHRDL1	0	5.33772	0.913	0.04	0	Fibroblasts	CHRDL1
OGN1	0	3.97285	0.966	0.098	0	Fibroblasts	OGN
ABCA8	0	3.37499	0.925	0.077	0	Fibroblasts	ABCA8
ABI3BP	0	3.62492	0.938	0.092	0	Fibroblasts	ABI3BP
MEDAG	0	6.11033	0.891	0.056	0	Fibroblasts	MEDAG
GFPT2	0	4.7788	0.931	0.098	0	Fibroblasts	GFPT2
SRPX	0	3.46513	0.935	0.104	0	Fibroblasts	SRPX
FBLN5	0	3.4586	0.956	0.136	0	Fibroblasts	FBLN5
COL14A12	0	2.80911	0.972	0.155	0	Fibroblasts	COL14A1
DPT	0	4.26797	0.907	0.091	0	Fibroblasts	DPT
C71	0	3.1061	0.947	0.133	0	Fibroblasts	C7
EFEMP1	0	3.48421	0.95	0.137	0	Fibroblasts	EFEMP1
IGF1	0	3.35721	0.897	0.107	0	Fibroblasts	IGF1
SLIT3	0	3.68406	0.91	0.121	0	Fibroblasts	SLIT3
PODN1	0	3.36905	0.928	0.141	0	Fibroblasts	PODN
MT1A	0	4.64533	0.863	0.077	0	Fibroblasts	MT1A
MFAP42	0	2.6998	0.938	0.152	0	Fibroblasts	MFAP4
PLAC9	0	3.15421	0.938	0.154	0	Fibroblasts	PLAC9
FXYD11	0	2.63279	0.907	0.129	0	Fibroblasts	FXYD1
HSPB6	0	3.12755	0.875	0.1	0	Fibroblasts	HSPB6
HAS1	0	6.07284	0.801	0.027	0	Fibroblasts	HAS1
GEM1	0	4.22717	0.944	0.17	0	Fibroblasts	GEM
CFD	0	5.63688	0.972	0.2	0	Fibroblasts	CFD
FBLN21	0	2.86195	0.931	0.17	0	Fibroblasts	FBLN2
EGFR	0	3.33039	0.888	0.127	0	Fibroblasts	EGFR
NEGR1	0	3.25848	0.854	0.094	0	Fibroblasts	NEGR1
MAP1B3	0	3.02535	0.96	0.202	0	Fibroblasts	MAP1B
LAMA21	0	2.67308	0.885	0.13	0	Fibroblasts	LAMA2
APOD2	0	2.05011	0.953	0.199	0	Fibroblasts	APOD
CRISPLD22	0	2.43512	0.947	0.195	0	Fibroblasts	CRISPLD2
SLC19A2	0	3.69794	0.866	0.115	0	Fibroblasts	SLC19A2
UGDH	0	3.68138	0.919	0.168	0	Fibroblasts	UGDH
FBLN12	0	2.73475	0.991	0.24	0	Fibroblasts	FBLN1
TNXB	0	3.68378	0.819	0.07	0	Fibroblasts	TNXB
PRELP1	0	2.29255	0.9	0.154	0	Fibroblasts	PRELP
SPSB1	0	4.26043	0.885	0.144	0	Fibroblasts	SPSB1
PCOLCE2	0	1.87841	0.956	0.215	0	Fibroblasts	PCOLCE
RND31	0	3.85329	0.941	0.2	0	Fibroblasts	RND3
FBN11	0	2.50771	0.969	0.23	0	Fibroblasts	FBN1
UAP1	0	3.83975	0.944	0.207	0	Fibroblasts	UAP1
AKAP123	0	2.93036	0.953	0.216	0	Fibroblasts	AKAP12
CCDC802	0	3.54411	0.997	0.262	0	Fibroblasts	CCDC80
C1S2	0	2.46052	0.997	0.262	0	Fibroblasts	C1S
GPRC5A	0	2.88552	0.857	0.127	0	Fibroblasts	GPRC5A
TFPI	0	2.2723	0.956	0.227	0	Fibroblasts	TFPI
SVEP1	0	3.42838	0.81	0.083	0	Fibroblasts	SVEP1
FGF71	0	3.27063	0.854	0.127	0	Fibroblasts	FGF7
FGFR12	0	2.96456	0.963	0.237	0	Fibroblasts	FGFR1
FSTL12	0	2.81529	0.988	0.263	0	Fibroblasts	FSTL1
PDGFRA2	0	2.11959	0.882	0.157	0	Fibroblasts	PDGFRA
ADAMTS11	0	2.38334	0.879	0.154	0	Fibroblasts	ADAMTS1
CYBRD12	0	2.40357	0.963	0.24	0	Fibroblasts	CYBRD1
C1R2	0	2.38704	1	0.278	0	Fibroblasts	C1R
IGFBP61	0	3.33238	0.9	0.179	0	Fibroblasts	IGFBP6
CTSK2	0	1.25096	0.928	0.209	0	Fibroblasts	CTSK
SGCE1	0	2.40958	0.872	0.154	0	Fibroblasts	SGCE
C11orf962	0	3.51936	0.956	0.238	0	Fibroblasts	C11orf96
CXCL12	0	2.57058	0.891	0.176	0	Fibroblasts	CXCL12
PRRX11	0	1.93681	0.894	0.181	0	Fibroblasts	PRRX1
PLPP31	0	2.4162	0.931	0.22	0	Fibroblasts	PLPP3
PRICKLE2	0	3.84114	0.801	0.091	0	Fibroblasts	PRICKLE2
MYC	0	3.11677	0.885	0.175	0	Fibroblasts	MYC
LHFPL62	0	2.57268	0.931	0.222	0	Fibroblasts	LHFPL6
NID1	0	2.24873	0.872	0.163	0	Fibroblasts	NID1
FHL1	0	3.34535	0.844	0.135	0	Fibroblasts	FHL1
GPC3	0	3.95238	0.782	0.074	0	Fibroblasts	GPC3
DDR21	0	2.51433	0.879	0.171	0	Fibroblasts	DDR2
ADH1B	0	3.27337	0.757	0.049	0	Fibroblasts	ADH1B
CPE3	0	2.21917	0.953	0.247	0	Fibroblasts	CPE
MMP22	0	1.64737	0.978	0.274	0	Fibroblasts	MMP2
FERMT22	0	2.33096	0.944	0.241	0	Fibroblasts	FERMT2
SOD3	0	1.75857	0.863	0.161	0	Fibroblasts	SOD3
MEG32	0	2.67497	0.897	0.195	0	Fibroblasts	MEG3
SMOC21	0	2.6443	0.854	0.153	0	Fibroblasts	SMOC2
CFH2	0	2.30444	0.969	0.271	0	Fibroblasts	CFH
MRC22	0	2.32052	0.888	0.191	0	Fibroblasts	MRC2
LTBP4	0	2.47907	0.875	0.178	0	Fibroblasts	LTBP4
C32	0	2.71253	0.981	0.286	0	Fibroblasts	C3
PXDC1	0	3.06953	0.882	0.191	0	Fibroblasts	PXDC1
SFRP1	0	5.44705	0.72	0.029	0	Fibroblasts	SFRP1
SFRP21	0	1.76398	0.931	0.244	0	Fibroblasts	SFRP2
SERPINF12	0	2.28983	0.994	0.307	0	Fibroblasts	SERPINF1
CPXM1	0	3.50003	0.773	0.086	0	Fibroblasts	CPXM1
PTX3	0	6.69376	0.726	0.039	0	Fibroblasts	PTX3
ERRFI11	0	2.58212	0.935	0.249	0	Fibroblasts	ERRFI1
PAPPA	0	4.37816	0.748	0.064	0	Fibroblasts	PAPPA
COL6A23	0	2.0484	0.994	0.31	0	Fibroblasts	COL6A2
SERPINE1	0	3.31575	0.882	0.199	0	Fibroblasts	SERPINE1
MIR22HG1	0	2.40111	0.91	0.228	0	Fibroblasts	MIR22HG
SCARA5	0	5.92596	0.695	0.014	0	Fibroblasts	SCARA5
IL1R12	0	2.59022	0.947	0.267	0	Fibroblasts	IL1R1
PDGFRB2	0	1.20793	0.879	0.2	0	Fibroblasts	PDGFRB
ITIH5	0	2.61102	0.785	0.107	0	Fibroblasts	ITIH5
VASN	0	3.19717	0.788	0.11	0	Fibroblasts	VASN
LUM1	0	2.06847	0.997	0.32	0	Fibroblasts	LUM
FOSL1	0	3.38939	0.745	0.069	0	Fibroblasts	FOSL1
ELN1	0	2.66205	0.85	0.175	0	Fibroblasts	ELN
NNMT2	0	2.36195	0.984	0.31	0	Fibroblasts	NNMT
OLFML31	0	1.94727	0.86	0.188	0	Fibroblasts	OLFML3
COL6A12	0	1.75736	0.984	0.314	0	Fibroblasts	COL6A1
CXCL141	0	2.33063	0.838	0.172	0	Fibroblasts	CXCL14
MFAP5	0	3.43788	0.782	0.119	0	Fibroblasts	MFAP5
FSTL3	0	2.61273	0.782	0.12	0	Fibroblasts	FSTL3
RBMS31	0	2.25674	0.835	0.173	0	Fibroblasts	RBMS3
NOLC1	0	2.72774	0.854	0.193	0	Fibroblasts	NOLC1
HAS2	0	5.89121	0.704	0.043	0	Fibroblasts	HAS2
F3	0	2.4156	0.819	0.159	0	Fibroblasts	F3
EMP12	0	3.90065	0.997	0.338	0	Fibroblasts	EMP1
DCN2	0	2.84674	1	0.341	0	Fibroblasts	DCN
CCL2	0	3.62264	0.788	0.129	0	Fibroblasts	CCL2
ABL22	0	2.27855	0.922	0.266	0	Fibroblasts	ABL2
PDLIM41	0	1.96744	0.826	0.173	0	Fibroblasts	PDLIM4
NTRK2	0	2.60772	0.732	0.079	0	Fibroblasts	NTRK2
GPX3	0	2.38445	0.813	0.161	0	Fibroblasts	GPX3
TGFBR3	0	2.26273	0.782	0.131	0	Fibroblasts	TGFBR3
CAMK2N11	0	1.78777	0.854	0.204	0	Fibroblasts	CAMK2N1
KLF44	0	2.54578	0.95	0.3	0	Fibroblasts	KLF4
H19	0	3.15288	0.701	0.052	0	Fibroblasts	H19
ALDH1A12	0	1.9298	0.913	0.266	0	Fibroblasts	ALDH1A1
PTGDS1	0	3.06113	0.81	0.163	0	Fibroblasts	PTGDS
BOC	0	2.60164	0.763	0.118	0	Fibroblasts	BOC
TUBB6	0	2.29591	0.869	0.224	0	Fibroblasts	TUBB6
THBS12	0	2.60957	0.931	0.287	0	Fibroblasts	THBS1
RHOBTB32	0	2.2963	0.907	0.264	0	Fibroblasts	RHOBTB3
BTG31	0	2.40893	0.925	0.282	0	Fibroblasts	BTG3
MT1M1	0	3.43729	0.835	0.193	0	Fibroblasts	MT1M
TNFRSF12A	0	1.93815	0.9	0.259	0	Fibroblasts	TNFRSF12A
SELENOP1	0	1.86069	0.984	0.344	0	Fibroblasts	SELENOP
BAG31	0	2.52237	0.882	0.242	0	Fibroblasts	BAG3
PLTP1	0	1.95322	0.866	0.227	0	Fibroblasts	PLTP
MAFF1	0	1.91878	0.91	0.273	0	Fibroblasts	MAFF
CTSF1	0	2.11001	0.841	0.206	0	Fibroblasts	CTSF
SSPN2	0	1.75034	0.835	0.2	0	Fibroblasts	SSPN
NOP16	0	2.95858	0.713	0.079	0	Fibroblasts	NOP16
SPART2	0	2.04345	0.903	0.27	0	Fibroblasts	SPART
ANK2	0	4.37227	0.679	0.047	0	Fibroblasts	ANK2
VEGFA1	0	2.39125	0.913	0.282	0	Fibroblasts	VEGFA
NFIL3	0	2.31434	0.86	0.23	0	Fibroblasts	NFIL3
VGLL3	0	2.83854	0.735	0.108	0	Fibroblasts	VGLL3
LAMC11	0	1.93028	0.863	0.237	0	Fibroblasts	LAMC1
LOX1	0	2.21605	0.76	0.135	0	Fibroblasts	LOX
LARP6	0	3.2802	0.707	0.083	0	Fibroblasts	LARP6
SLC25A33	0	2.76159	0.735	0.112	0	Fibroblasts	SLC25A33
S100A132	0	1.7272	0.978	0.356	0	Fibroblasts	S100A13
MSX1	0	3.42896	0.688	0.068	0	Fibroblasts	MSX1
SCPEP12	0	1.93234	0.9	0.282	0	Fibroblasts	SCPEP1
EGR31	0	1.96064	0.819	0.201	0	Fibroblasts	EGR3
MMP19	0	2.22408	0.738	0.124	0	Fibroblasts	MMP19
DYRK3	0	2.80261	0.732	0.119	0	Fibroblasts	DYRK3
PDGFRL1	0	2.27758	0.741	0.128	0	Fibroblasts	PDGFRL
NFIX2	0	1.87747	0.813	0.2	0	Fibroblasts	NFIX
HSPB8	0	3.78895	0.673	0.061	0	Fibroblasts	HSPB8
SLIT2	0	2.56417	0.707	0.096	0	Fibroblasts	SLIT2
CPXM2	0	2.67274	0.688	0.077	0	Fibroblasts	CPXM2
C1orf21	0	1.70931	0.788	0.178	0	Fibroblasts	C1orf21
CYB5D1	0	3.43419	0.704	0.097	0	Fibroblasts	CYB5D1
MGP2	0	3.20077	1	0.394	0	Fibroblasts	MGP
SLC39A14	0	2.56375	0.763	0.158	0	Fibroblasts	SLC39A14
ECM2	0	2.19565	0.735	0.131	0	Fibroblasts	ECM2
TXLNG	0	2.7434	0.748	0.148	0	Fibroblasts	TXLNG
KCNE4	0	3.47864	0.726	0.127	0	Fibroblasts	KCNE4
SPON11	0	1.98635	0.748	0.149	0	Fibroblasts	SPON1
ABCA6	0	2.33775	0.692	0.094	0	Fibroblasts	ABCA6
PER2	0	2.29465	0.745	0.148	0	Fibroblasts	PER2
GNL3	0	2.34641	0.875	0.278	0	Fibroblasts	GNL3
CXCL21	0	3.28132	0.804	0.208	0	Fibroblasts	CXCL2
INMT	0	2.66935	0.676	0.082	0	Fibroblasts	INMT
WDR43	0	2.17255	0.835	0.241	0	Fibroblasts	WDR43
AOX1	0	4.13516	0.642	0.048	0	Fibroblasts	AOX1
GLT8D21	0	1.66552	0.745	0.152	0	Fibroblasts	GLT8D2
CD341	0	1.65153	0.676	0.084	0	Fibroblasts	CD34
RDH10	0	3.62397	0.685	0.095	0	Fibroblasts	RDH10
KLHL21	0	3.10077	0.717	0.128	0	Fibroblasts	KLHL21
OMD1	0	1.90923	0.717	0.131	0	Fibroblasts	OMD
MGST1	0	2.55798	0.723	0.137	0	Fibroblasts	MGST1
SPRY2	0	2.45916	0.71	0.124	0	Fibroblasts	SPRY2
KPNA2	0	2.32919	0.741	0.158	0	Fibroblasts	KPNA2
COLEC12	0	1.86119	0.748	0.165	0	Fibroblasts	COLEC12
CYP1B1	0	2.84364	0.729	0.148	0	Fibroblasts	CYP1B1
TNFAIP6	0	2.71378	0.71	0.129	0	Fibroblasts	TNFAIP6
F10	0	3.21951	0.636	0.055	0	Fibroblasts	F10
IL6	0	3.92334	0.651	0.071	0	Fibroblasts	IL6
ID4	0	2.80135	0.72	0.14	0	Fibroblasts	ID4
CSF1	0	2.45561	0.701	0.125	0	Fibroblasts	CSF1
SFRP41	0	2.13635	0.732	0.158	0	Fibroblasts	SFRP4
PLSCR4	0	2.03145	0.741	0.168	0	Fibroblasts	PLSCR4
SERPINE2	0	2.75836	0.692	0.12	0	Fibroblasts	SERPINE2
SAMD4A	0	2.60381	0.692	0.12	0	Fibroblasts	SAMD4A
SLC16A1	0	2.1071	0.723	0.153	0	Fibroblasts	SLC16A1
NFATC1	0	2.67559	0.685	0.116	0	Fibroblasts	NFATC1
OAF	0	2.2322	0.735	0.166	0	Fibroblasts	OAF
MEG8	0	3.34013	0.648	0.08	0	Fibroblasts	MEG8
MAT2A	0	2.48977	0.931	0.366	0	Fibroblasts	MAT2A
PNO1	0	2.18954	0.717	0.152	0	Fibroblasts	PNO1
SMARCA1	0	2.1261	0.732	0.167	0	Fibroblasts	SMARCA1
AKR1C1	0	4.07533	0.611	0.047	0	Fibroblasts	AKR1C1
MLF1	0	2.11996	0.707	0.144	0	Fibroblasts	MLF1
ABL1	0	2.18968	0.717	0.155	0	Fibroblasts	ABL1
HELLPAR	0	3.24218	0.614	0.055	0	Fibroblasts	HELLPAR
CAB39L	0	3.10147	0.626	0.068	0	Fibroblasts	CAB39L
PID1	0	2.42873	0.648	0.092	0	Fibroblasts	PID1
2025-03-03	0	2.90485	0.629	0.073	0	Fibroblasts	2025-03-03
CILP	0	3.74559	0.604	0.048	0	Fibroblasts	CILP
CTNNAL11	0	2.00777	0.707	0.152	0	Fibroblasts	CTNNAL1
NFATC2	0	2.59575	0.67	0.116	0	Fibroblasts	NFATC2
FGF2	0	4.50954	0.601	0.047	0	Fibroblasts	FGF2
DIMT1	0	2.31166	0.673	0.121	0	Fibroblasts	DIMT1
AC092040.1	0	3.73098	0.601	0.049	0	Fibroblasts	AC092040.1
CCDC71L	0	2.51194	0.717	0.168	0	Fibroblasts	CCDC71L
ANGPTL1	0	2.6856	0.611	0.066	0	Fibroblasts	ANGPTL1
ADAMTS4	0	3.08367	0.617	0.078	0	Fibroblasts	ADAMTS4
CD248	0	3.08365	0.639	0.1	0	Fibroblasts	CD248
EBF1	0	1.85649	0.648	0.116	0	Fibroblasts	EBF1
SPHK1	0	2.03082	0.673	0.141	0	Fibroblasts	SPHK1
SLC25A44	0	2.3467	0.642	0.111	0	Fibroblasts	SLC25A44
ABCC9	0	2.16421	0.614	0.084	0	Fibroblasts	ABCC9
CKB	0	1.94746	0.673	0.143	0	Fibroblasts	CKB
NCALD	0	2.66804	0.62	0.091	0	Fibroblasts	NCALD
GNPNAT1	0	2.8769	0.651	0.124	0	Fibroblasts	GNPNAT1
ARL13B	0	2.31949	0.654	0.129	0	Fibroblasts	ARL13B
GLIS3	0	2.46654	0.648	0.124	0	Fibroblasts	GLIS3
HIC1	0	2.40478	0.642	0.122	0	Fibroblasts	HIC1
KHDRBS3	0	2.7471	0.614	0.095	0	Fibroblasts	KHDRBS3
RHOU	0	2.44069	0.626	0.112	0	Fibroblasts	RHOU
PCSK5	0	2.22463	0.626	0.114	0	Fibroblasts	PCSK5
GSN2	0	2.9234	0.997	0.488	0	Fibroblasts	GSN
PTPN13	0	1.96129	0.611	0.104	0	Fibroblasts	PTPN13
LSAMP	0	2	0.611	0.105	0	Fibroblasts	LSAMP
ALDH1A3	0	2.47982	0.617	0.114	0	Fibroblasts	ALDH1A3
TUBB3	0	2.59232	0.629	0.128	0	Fibroblasts	TUBB3
DDX21	0	2.42452	0.972	0.478	0	Fibroblasts	DDX21
ARID5B1	7.95745e-307	2.29017	0.978	0.439	2.19458e-302	Fibroblasts	ARID5B
MAGI2-AS32	1.76944e-306	1.66673	0.798	0.186	4.87994e-302	Fibroblasts	MAGI2-AS3
EPB41L21	3.22686e-306	1.88055	0.907	0.285	8.89935e-302	Fibroblasts	EPB41L2
OGFRL12	1.39466e-305	1.82947	0.832	0.224	3.84633e-301	Fibroblasts	OGFRL1
PEA15	6.77195e-304	1.89461	0.9	0.29	1.86764e-299	Fibroblasts	PEA15
MT2A3	2.64044e-301	2.66647	0.988	0.69	7.28207e-297	Fibroblasts	MT2A
ARHGAP10	3.24841e-301	1.92253	0.704	0.16	8.95879e-297	Fibroblasts	ARHGAP10
ITM2A1	2.19588e-299	1.81201	0.866	0.237	6.05602e-295	Fibroblasts	ITM2A
NFIA1	4.70939e-294	1.64488	0.969	0.332	1.2988e-289	Fibroblasts	NFIA
YWHAG	4.88934e-294	2.13918	0.885	0.316	1.34843e-289	Fibroblasts	YWHAG
THY11	1.56996e-293	1.27066	0.91	0.218	4.32979e-289	Fibroblasts	THY1
KLF94	2.56368e-292	1.99229	0.953	0.368	7.07037e-288	Fibroblasts	KLF9
PLAGL1	3.85494e-292	1.87323	0.717	0.168	1.06315e-287	Fibroblasts	PLAGL1
CCN12	1.11894e-289	2.01462	0.9	0.262	3.08593e-285	Fibroblasts	CCN1
PRDX6	6.89268e-288	2.01053	0.981	0.502	1.90093e-283	Fibroblasts	PRDX6
ABLIM1	1.38178e-287	1.7253	0.76	0.185	3.81081e-283	Fibroblasts	ABLIM1
MFGE82	5.02569e-287	1.33685	0.897	0.24	1.38604e-282	Fibroblasts	MFGE8
MAP3K20	1.71806e-286	1.71743	0.741	0.182	4.73823e-282	Fibroblasts	MAP3K20
TLNRD1	2.14039e-286	2.03949	0.682	0.159	5.90298e-282	Fibroblasts	TLNRD1
ZBTB21	1.6737e-285	1.95402	0.679	0.159	4.6159e-281	Fibroblasts	ZBTB21
CLEC11A2	2.27857e-285	1.69142	0.813	0.21	6.28406e-281	Fibroblasts	CLEC11A
NR2F11	4.07435e-285	1.61235	0.654	0.138	1.12367e-280	Fibroblasts	NR2F1
CHSY1	9.70369e-285	1.79284	0.751	0.193	2.67618e-280	Fibroblasts	CHSY1
GGT51	5.49412e-284	1.49241	0.748	0.175	1.51522e-279	Fibroblasts	GGT5
LMNA1	1.37061e-283	2.17984	0.988	0.595	3.78001e-279	Fibroblasts	LMNA
KDM6B	9.10808e-282	2.15599	0.907	0.337	2.51192e-277	Fibroblasts	KDM6B
GRPEL1	1.23279e-281	1.7848	0.76	0.2	3.3999e-277	Fibroblasts	GRPEL1
RABGEF1	3.3209e-281	1.60224	0.751	0.194	9.1587e-277	Fibroblasts	RABGEF1
TSHZ22	1.95984e-280	1.47465	0.838	0.222	5.40503e-276	Fibroblasts	TSHZ2
YBX33	1.20851e-279	1.69745	0.997	0.508	3.33295e-275	Fibroblasts	YBX3
LRP12	2.27065e-279	1.65611	0.981	0.357	6.26224e-275	Fibroblasts	LRP1
SNHG15	8.94812e-279	1.84517	0.757	0.199	2.4678e-274	Fibroblasts	SNHG15
UTP11	7.30215e-277	1.75418	0.769	0.206	2.01386e-272	Fibroblasts	UTP11
SEMA3C	2.55793e-276	2.34295	0.692	0.165	7.05451e-272	Fibroblasts	SEMA3C
NIP7	2.9298e-276	1.66362	0.62	0.13	8.0801e-272	Fibroblasts	NIP7
TRIB1	1.40747e-274	1.63877	0.794	0.226	3.88165e-270	Fibroblasts	TRIB1
FAM126A	4.47957e-274	1.94209	0.673	0.158	1.23542e-269	Fibroblasts	FAM126A
PROS1	3.66977e-273	1.58778	0.723	0.172	1.01209e-268	Fibroblasts	PROS1
HNRNPAB	1.16615e-272	2.10651	0.935	0.416	3.21612e-268	Fibroblasts	HNRNPAB
FMOD	7.10665e-272	1.76362	0.626	0.132	1.95994e-267	Fibroblasts	FMOD
GTPBP4	1.00045e-271	1.80045	0.769	0.213	2.75915e-267	Fibroblasts	GTPBP4
FEM1C	4.98166e-270	1.85123	0.623	0.138	1.37389e-265	Fibroblasts	FEM1C
NFIB1	6.20314e-268	1.49006	0.869	0.253	1.71076e-263	Fibroblasts	NFIB
TAF13	4.53896e-267	1.40848	0.664	0.152	1.2518e-262	Fibroblasts	TAF13
CHD1	9.39072e-267	1.86153	0.931	0.373	2.58987e-262	Fibroblasts	CHD1
GSTM31	1.83158e-265	1.61792	0.819	0.233	5.05131e-261	Fibroblasts	GSTM3
MFHAS1	5.97913e-265	1.78207	0.611	0.132	1.64898e-260	Fibroblasts	MFHAS1
TSC22D2	1.17353e-264	2.1759	0.829	0.266	3.23647e-260	Fibroblasts	TSC22D2
SH3PXD2B	8.59673e-264	1.82291	0.698	0.171	2.37089e-259	Fibroblasts	SH3PXD2B
SERPING12	9.05922e-264	1.64139	0.991	0.411	2.49844e-259	Fibroblasts	SERPING1
MXRA82	2.96905e-263	1.03906	0.847	0.205	8.18833e-259	Fibroblasts	MXRA8
GPATCH4	1.02241e-262	1.5933	0.645	0.144	2.8197e-258	Fibroblasts	GPATCH4
EIF4A1	4.66015e-262	1.80296	0.997	0.718	1.28522e-257	Fibroblasts	EIF4A1
ZFP36L1	6.9139e-262	2.14083	0.994	0.641	1.90678e-257	Fibroblasts	ZFP36L1
CTSL2	1.29515e-261	1.82665	0.953	0.371	3.57188e-257	Fibroblasts	CTSL
PDLIM11	1.96529e-261	1.39262	0.879	0.267	5.42008e-257	Fibroblasts	PDLIM1
ESYT2	4.67595e-260	1.91048	0.85	0.273	1.28958e-255	Fibroblasts	ESYT2
ADD3	1.22321e-259	1.6183	0.928	0.332	3.37349e-255	Fibroblasts	ADD3
IL6ST1	5.00339e-259	1.5651	0.978	0.44	1.37989e-254	Fibroblasts	IL6ST
EIF4A31	9.28372e-258	1.9692	0.916	0.365	2.56036e-253	Fibroblasts	EIF4A3
SOCS31	1.40983e-257	1.78915	0.922	0.342	3.88817e-253	Fibroblasts	SOCS3
CST33	9.66791e-256	1.64364	0.997	0.636	2.66631e-251	Fibroblasts	CST3
PPP2CB1	2.15301e-255	1.58002	0.85	0.27	5.93779e-251	Fibroblasts	PPP2CB
CEBPB1	1.61261e-254	1.89725	0.972	0.551	4.44741e-250	Fibroblasts	CEBPB
CEBPD2	9.05319e-254	2.03878	0.975	0.471	2.49678e-249	Fibroblasts	CEBPD
ZSWIM6	2.85093e-253	1.89865	0.72	0.195	7.86257e-249	Fibroblasts	ZSWIM6
USP12	1.62017e-252	1.75425	0.726	0.196	4.46827e-248	Fibroblasts	USP12
HS6ST1	3.86456e-252	1.83963	0.601	0.133	1.06581e-247	Fibroblasts	HS6ST1
EPHX1	2.47131e-248	1.72295	0.791	0.238	6.81563e-244	Fibroblasts	EPHX1
BDH2	2.70589e-247	1.52131	0.763	0.211	7.46257e-243	Fibroblasts	BDH2
FRZB	3.67582e-247	1.68613	0.607	0.134	1.01375e-242	Fibroblasts	FRZB
RNASE4	9.52736e-247	1.54632	0.751	0.208	2.62755e-242	Fibroblasts	RNASE4
USP53	2.88623e-246	1.66433	0.819	0.246	7.95995e-242	Fibroblasts	USP53
EIF1AX	1.36937e-245	2.0848	0.96	0.53	3.7766e-241	Fibroblasts	EIF1AX
TIPARP	1.16418e-244	2.11778	0.863	0.324	3.21068e-240	Fibroblasts	TIPARP
ELL2	1.64447e-243	1.56792	0.907	0.345	4.53529e-239	Fibroblasts	ELL2
NUP153	2.05002e-243	1.40789	0.654	0.159	5.65374e-239	Fibroblasts	NUP153
SRGAP1	6.02353e-242	1.70658	0.713	0.188	1.66123e-237	Fibroblasts	SRGAP1
CCN22	5.60931e-241	1.91662	0.891	0.303	1.54699e-236	Fibroblasts	CCN2
LAMB12	8.36535e-240	1.31731	0.885	0.265	2.30708e-235	Fibroblasts	LAMB1
NR4A12	2.81949e-239	1.74112	0.956	0.413	7.77587e-235	Fibroblasts	NR4A1
CDKN1A	9.88818e-239	1.82131	0.903	0.377	2.72706e-234	Fibroblasts	CDKN1A
STOM1	1.0839e-238	1.67884	0.916	0.352	2.98929e-234	Fibroblasts	STOM
GADD45A2	2.23614e-238	1.7711	0.882	0.316	6.16706e-234	Fibroblasts	GADD45A
NR4A31	9.41166e-238	1.5601	0.757	0.208	2.59564e-233	Fibroblasts	NR4A3
VIM1	1.09762e-237	1.56983	0.997	0.815	3.02713e-233	Fibroblasts	VIM
OSMR	2.21565e-237	1.75053	0.611	0.143	6.11054e-233	Fibroblasts	OSMR
MT1X1	7.19554e-237	1.89712	0.95	0.456	1.98446e-232	Fibroblasts	MT1X
TOP1	1.34814e-235	1.87571	0.963	0.523	3.71804e-231	Fibroblasts	TOP1
BRIX1	1.40954e-235	1.52269	0.673	0.169	3.88738e-231	Fibroblasts	BRIX1
SPTSSA	2.14666e-235	1.6889	0.785	0.245	5.92026e-231	Fibroblasts	SPTSSA
MYADM	4.86916e-235	1.59033	0.978	0.462	1.34287e-230	Fibroblasts	MYADM
BICC11	1.70182e-234	1.45593	0.707	0.177	4.69346e-230	Fibroblasts	BICC1
TACC11	1.94681e-234	1.68329	0.972	0.476	5.36911e-230	Fibroblasts	TACC1
TENT5A	1.18176e-233	2.19358	0.723	0.21	3.25917e-229	Fibroblasts	TENT5A
MAN1A11	4.70195e-233	1.62172	0.875	0.313	1.29675e-228	Fibroblasts	MAN1A1
MPZL11	3.72544e-232	1.38854	0.844	0.275	1.02744e-227	Fibroblasts	MPZL1
SPTBN12	1.1493e-231	1.34797	0.978	0.404	3.16966e-227	Fibroblasts	SPTBN1
XBP1	2.63844e-231	1.58242	0.96	0.437	7.27654e-227	Fibroblasts	XBP1
METTL7A1	4.29218e-231	1.41265	0.866	0.292	1.18374e-226	Fibroblasts	METTL7A
MAP1LC3A1	9.30186e-229	1.12066	0.838	0.247	2.56536e-224	Fibroblasts	MAP1LC3A
EIF3J	1.98075e-228	1.91388	0.91	0.443	5.4627e-224	Fibroblasts	EIF3J
ETF1	3.27573e-228	1.49086	0.894	0.35	9.03414e-224	Fibroblasts	ETF1
SASH11	5.00711e-228	1.33885	0.62	0.145	1.38091e-223	Fibroblasts	SASH1
AXL	8.15173e-228	1.42938	0.741	0.202	2.24817e-223	Fibroblasts	AXL
PNRC2	1.58111e-227	1.61709	0.922	0.391	4.36053e-223	Fibroblasts	PNRC2
ZFAND5	4.00516e-227	1.74018	0.978	0.519	1.10458e-222	Fibroblasts	ZFAND5
RUNX11	4.21363e-227	1.78156	0.829	0.297	1.16208e-222	Fibroblasts	RUNX1
NDN	2.04029e-226	1.49079	0.636	0.149	5.62692e-222	Fibroblasts	NDN
SEPTIN111	1.36815e-225	1.37262	0.931	0.333	3.77323e-221	Fibroblasts	SEPTIN11
PXDN	4.80535e-225	1.16274	0.636	0.147	1.32527e-220	Fibroblasts	PXDN
OLFML2B	9.01146e-225	1.39502	0.601	0.138	2.48527e-220	Fibroblasts	OLFML2B
GCLM	1.0833e-223	1.59935	0.636	0.163	2.98764e-219	Fibroblasts	GCLM
RRP15	1.37291e-223	1.5354	0.692	0.191	3.78635e-219	Fibroblasts	RRP15
HIGD1A	3.59229e-223	1.39075	0.72	0.207	9.90717e-219	Fibroblasts	HIGD1A
SELENOS	6.33581e-223	1.56242	0.953	0.466	1.74735e-218	Fibroblasts	SELENOS
GASK1B2	7.5427e-223	1.38745	0.782	0.23	2.0802e-218	Fibroblasts	GASK1B
RGCC1	4.83564e-222	2.01029	0.913	0.41	1.33362e-217	Fibroblasts	RGCC
MOSMO	8.27333e-222	1.47309	0.607	0.143	2.2817e-217	Fibroblasts	MOSMO
B4GALT1	2.75706e-221	1.60801	0.919	0.392	7.60369e-217	Fibroblasts	B4GALT1
LTBP21	3.28801e-219	1.91076	0.611	0.152	9.06802e-215	Fibroblasts	LTBP2
RBBP6	8.56504e-217	1.81292	0.872	0.352	2.36215e-212	Fibroblasts	RBBP6
CXCL3	8.67939e-217	3.05266	0.604	0.163	2.39369e-212	Fibroblasts	CXCL3
ODC1	1.58795e-215	1.49431	0.785	0.255	4.37941e-211	Fibroblasts	ODC1
HSPH11	1.97034e-215	1.62466	0.944	0.459	5.43401e-211	Fibroblasts	HSPH1
NME1	2.76711e-215	1.54603	0.726	0.218	7.63142e-211	Fibroblasts	NME1
TNFRSF10B	1.07355e-214	1.61606	0.617	0.158	2.96073e-210	Fibroblasts	TNFRSF10B
PHLDB1	1.42055e-213	1.41339	0.701	0.19	3.91774e-209	Fibroblasts	PHLDB1
HIPK31	3.35709e-213	1.34257	0.866	0.313	9.25852e-209	Fibroblasts	HIPK3
HSPD1	6.99864e-213	1.38396	0.966	0.555	1.93015e-208	Fibroblasts	HSPD1
CD3023	9.13388e-213	1.20924	0.869	0.291	2.51903e-208	Fibroblasts	CD302
IPO7	1.53445e-212	1.62978	0.835	0.313	4.23185e-208	Fibroblasts	IPO7
IFT57	4.46062e-212	1.41153	0.782	0.25	1.23019e-207	Fibroblasts	IFT57
GAS62	5.00507e-212	1.43434	0.869	0.323	1.38035e-207	Fibroblasts	GAS6
ATP13A31	1.56902e-211	1.59869	0.794	0.276	4.32721e-207	Fibroblasts	ATP13A3
PFDN2	7.34711e-211	1.57336	0.897	0.392	2.02626e-206	Fibroblasts	PFDN2
AHCYL1	8.24912e-210	1.37286	0.891	0.347	2.27502e-205	Fibroblasts	AHCYL1
FOSB1	1.11567e-208	1.6852	0.984	0.633	3.0769e-204	Fibroblasts	FOSB
OTUD4	2.41903e-208	1.62958	0.636	0.174	6.67144e-204	Fibroblasts	OTUD4
MT1E3	6.36004e-207	1.58676	0.938	0.422	1.75404e-202	Fibroblasts	MT1E
IGFBP43	1.30675e-205	1.28233	0.984	0.383	3.60389e-201	Fibroblasts	IGFBP4
RTN4	1.44646e-205	1.43031	0.975	0.559	3.98919e-201	Fibroblasts	RTN4
ANXA12	1.68602e-204	1.59487	0.981	0.611	4.64987e-200	Fibroblasts	ANXA1
SH3BP51	1.98367e-204	1.28927	0.847	0.295	5.47076e-200	Fibroblasts	SH3BP5
ATP1B31	2.22624e-204	2.05715	0.919	0.463	6.13975e-200	Fibroblasts	ATP1B3
RAB21	5.87348e-204	1.45411	0.91	0.385	1.61985e-199	Fibroblasts	RAB21
ZNF800	2.41554e-203	1.34514	0.695	0.201	6.66181e-199	Fibroblasts	ZNF800
EFEMP21	6.62201e-203	1.24794	0.738	0.2	1.82628e-198	Fibroblasts	EFEMP2
GSPT1	6.64198e-203	1.44685	0.897	0.394	1.83179e-198	Fibroblasts	GSPT1
NEXN2	2.91128e-202	1.34551	0.729	0.2	8.02902e-198	Fibroblasts	NEXN
CYCS	2.93078e-202	1.70894	0.935	0.476	8.0828e-198	Fibroblasts	CYCS
PGM3	4.17982e-202	1.69236	0.614	0.165	1.15275e-197	Fibroblasts	PGM3
CAVIN12	5.3751e-202	1.13733	0.91	0.306	1.4824e-197	Fibroblasts	CAVIN1
BZW2	6.8654e-202	1.49631	0.604	0.158	1.89341e-197	Fibroblasts	BZW2
LTBP31	3.26516e-201	1.37919	0.798	0.262	9.005e-197	Fibroblasts	LTBP3
IGFBP52	1.08323e-200	1.44549	0.779	0.237	2.98744e-196	Fibroblasts	IGFBP5
DCAF13	5.05596e-200	1.37461	0.648	0.18	1.39438e-195	Fibroblasts	DCAF13
MCUB	5.04688e-199	1.25029	0.66	0.181	1.39188e-194	Fibroblasts	MCUB
PABPC41	6.30931e-199	1.43229	0.922	0.425	1.74004e-194	Fibroblasts	PABPC4
TOMM40	8.92705e-199	1.375	0.604	0.156	2.46199e-194	Fibroblasts	TOMM40
DPYSL31	9.14699e-199	1.05596	0.726	0.197	2.52265e-194	Fibroblasts	DPYSL3
ERF	1.19258e-198	1.32116	0.629	0.166	3.28903e-194	Fibroblasts	ERF
TUBA1C	1.74352e-198	1.44618	0.885	0.365	4.80844e-194	Fibroblasts	TUBA1C
TLE1	1.75149e-198	1.54097	0.664	0.193	4.83043e-194	Fibroblasts	TLE1
GATAD2A	7.59555e-198	1.37169	0.692	0.203	2.09478e-193	Fibroblasts	GATAD2A
TXNRD1	1.82372e-197	1.5296	0.751	0.247	5.02964e-193	Fibroblasts	TXNRD1
ST3GAL1	2.34479e-197	1.3221	0.745	0.232	6.46671e-193	Fibroblasts	ST3GAL1
CEBPZ	2.46692e-197	1.40993	0.869	0.347	6.80351e-193	Fibroblasts	CEBPZ
METAP2	8.55973e-197	1.53218	0.922	0.448	2.36069e-192	Fibroblasts	METAP2
MYO1B	1.34156e-196	1.42714	0.629	0.171	3.6999e-192	Fibroblasts	MYO1B
LATS2	3.93179e-195	1.46174	0.704	0.21	1.08435e-190	Fibroblasts	LATS2
NOP58	6.06581e-195	1.18819	0.816	0.287	1.67289e-190	Fibroblasts	NOP58
IGFBP74	6.24561e-195	1.29414	0.994	0.533	1.72248e-190	Fibroblasts	IGFBP7
FILIP1L2	2.02867e-194	1.34816	0.847	0.29	5.59488e-190	Fibroblasts	FILIP1L
SH3D191	1.08119e-193	1.61396	0.642	0.178	2.98182e-189	Fibroblasts	SH3D19
RSL1D1	3.02632e-193	1.34842	0.919	0.41	8.3463e-189	Fibroblasts	RSL1D1
SOD23	3.21511e-193	1.64528	0.95	0.561	8.86696e-189	Fibroblasts	SOD2
LARP4	2.00419e-192	1.69255	0.664	0.197	5.52735e-188	Fibroblasts	LARP4
RYBP	1.0734e-191	1.27806	0.841	0.307	2.96033e-187	Fibroblasts	RYBP
SLC3A21	1.46513e-191	1.64669	0.913	0.449	4.04068e-187	Fibroblasts	SLC3A2
LAMB21	2.78544e-191	1.36169	0.769	0.247	7.68195e-187	Fibroblasts	LAMB2
COQ10B	5.2223e-190	1.36281	0.769	0.269	1.44026e-185	Fibroblasts	COQ10B
AMD1	1.78763e-189	1.48026	0.925	0.448	4.9301e-185	Fibroblasts	AMD1
GNG121	3.16194e-189	1.29447	0.738	0.229	8.72033e-185	Fibroblasts	GNG12
PPP1R15B1	4.87256e-189	1.28444	0.832	0.311	1.3438e-184	Fibroblasts	PPP1R15B
NPM1	5.44768e-189	1.5371	0.984	0.76	1.50242e-184	Fibroblasts	NPM1
TASOR2	7.46643e-189	1.28937	0.682	0.2	2.05917e-184	Fibroblasts	TASOR2
ZFHX3	2.0571e-188	1.36254	0.829	0.301	5.67327e-184	Fibroblasts	ZFHX3
TMEM176A	2.14774e-188	1.26806	0.794	0.266	5.92325e-184	Fibroblasts	TMEM176A
PHLDA11	2.92899e-188	1.52955	0.863	0.33	8.07787e-184	Fibroblasts	PHLDA1
LAMA41	4.4034e-188	1.382	0.651	0.18	1.21441e-183	Fibroblasts	LAMA4
TMED51	4.74114e-188	1.43748	0.769	0.269	1.30756e-183	Fibroblasts	TMED5
NXT1	7.52441e-188	1.17025	0.645	0.179	2.07516e-183	Fibroblasts	NXT1
EIF5A	9.39538e-188	1.38256	0.922	0.441	2.59115e-183	Fibroblasts	EIF5A
EIF1B	1.01172e-187	2.02502	0.91	0.447	2.79022e-183	Fibroblasts	EIF1B
LRRC59	3.33926e-187	1.35196	0.76	0.268	9.20934e-183	Fibroblasts	LRRC59
FOXO31	1.16464e-186	1.22998	0.885	0.376	3.21195e-182	Fibroblasts	FOXO3
TMEM981	2.03006e-186	1.18895	0.67	0.185	5.59871e-182	Fibroblasts	TMEM98
LHFPL21	7.2981e-186	1.15886	0.611	0.162	2.01274e-181	Fibroblasts	LHFPL2
CPQ1	2.15886e-185	1.1837	0.841	0.308	5.95393e-181	Fibroblasts	CPQ
SNHG16	5.16961e-185	1.38537	0.832	0.328	1.42573e-180	Fibroblasts	SNHG16
WBP4	5.97394e-185	1.5541	0.701	0.224	1.64755e-180	Fibroblasts	WBP4
CFI	5.87861e-184	1.19988	0.695	0.203	1.62126e-179	Fibroblasts	CFI
HNRNPA0	1.62011e-183	1.34293	0.947	0.465	4.4681e-179	Fibroblasts	HNRNPA0
UBC	1.75779e-183	1.29652	0.997	0.889	4.8478e-179	Fibroblasts	UBC
ZNF593	6.66074e-183	1.4037	0.645	0.191	1.83697e-178	Fibroblasts	ZNF593
DNAJA12	1.96527e-182	1.3988	0.984	0.639	5.42001e-178	Fibroblasts	DNAJA1
TIMP21	3.66076e-182	1.18287	0.994	0.471	1.0096e-177	Fibroblasts	TIMP2
LDHA	1.43806e-181	1.40229	0.984	0.623	3.96603e-177	Fibroblasts	LDHA
KDSR	1.65592e-181	1.39905	0.782	0.28	4.56687e-177	Fibroblasts	KDSR
RAB8B	2.36514e-181	1.01237	0.863	0.314	6.52281e-177	Fibroblasts	RAB8B
TOB2	3.8993e-181	1.25201	0.773	0.261	1.07539e-176	Fibroblasts	TOB2
CDV3	7.14222e-181	1.45673	0.941	0.494	1.96975e-176	Fibroblasts	CDV3
TIMP12	7.3528e-181	1.50545	0.994	0.548	2.02783e-176	Fibroblasts	TIMP1
CHIC2	1.92772e-179	1.16462	0.735	0.239	5.31647e-175	Fibroblasts	CHIC2
PRNP2	2.02855e-179	1.22667	0.872	0.345	5.59454e-175	Fibroblasts	PRNP
INSIG1	3.17848e-179	1.52717	0.667	0.208	8.76594e-175	Fibroblasts	INSIG1
MRPL32	6.135e-179	1.15801	0.782	0.267	1.69197e-174	Fibroblasts	MRPL32
ELOVL5	9.61279e-179	1.18142	0.735	0.242	2.65111e-174	Fibroblasts	ELOVL5
SELENOM3	1.41486e-178	1.07772	0.963	0.397	3.90204e-174	Fibroblasts	SELENOM
PITPNB	8.5901e-178	1.21378	0.816	0.296	2.36906e-173	Fibroblasts	PITPNB
TGIF1	2.42179e-177	1.53102	0.723	0.253	6.67905e-173	Fibroblasts	TGIF1
NAA15	1.55812e-176	1.36062	0.607	0.172	4.29715e-172	Fibroblasts	NAA15
RPF2	7.13896e-176	1.49622	0.614	0.179	1.96885e-171	Fibroblasts	RPF2
CYTOR	1.17121e-175	1.71867	0.866	0.381	3.23008e-171	Fibroblasts	CYTOR
MAP2K3	1.23957e-175	1.03329	0.754	0.252	3.41861e-171	Fibroblasts	MAP2K3
TUBB2A	3.70485e-175	1.65552	0.685	0.223	1.02176e-170	Fibroblasts	TUBB2A
SDC21	4.38988e-175	1.16902	0.738	0.234	1.21069e-170	Fibroblasts	SDC2
AZI2	1.36198e-174	1.3897	0.76	0.262	3.75622e-170	Fibroblasts	AZI2
EIF2S1	1.42532e-174	1.30468	0.735	0.249	3.93089e-170	Fibroblasts	EIF2S1
FNIP2	1.45413e-173	1.42465	0.704	0.239	4.01035e-169	Fibroblasts	FNIP2
AK6	7.3536e-173	1.19196	0.611	0.173	2.02805e-168	Fibroblasts	AK6
RHEB	1.73158e-171	1.18672	0.919	0.424	4.77554e-167	Fibroblasts	RHEB
NCL	1.95636e-171	1.4794	0.975	0.69	5.39543e-167	Fibroblasts	NCL
NFE2L2	3.09652e-171	1.22988	0.96	0.509	8.5399e-167	Fibroblasts	NFE2L2
EMP22	4.15122e-171	1.00629	0.816	0.278	1.14486e-166	Fibroblasts	EMP2
TP53BP2	6.46333e-171	1.25869	0.623	0.182	1.78252e-166	Fibroblasts	TP53BP2
RAN	9.30771e-171	1.33639	0.938	0.544	2.56697e-166	Fibroblasts	RAN
PNPLA8	1.46109e-170	1.07643	0.847	0.313	4.02953e-166	Fibroblasts	PNPLA8
PEAK1	4.99586e-170	1.33153	0.636	0.188	1.37781e-165	Fibroblasts	PEAK1
NAA50	5.64823e-170	1.27413	0.794	0.307	1.55773e-165	Fibroblasts	NAA50
C1QBP	1.02792e-169	1.20562	0.819	0.309	2.83491e-165	Fibroblasts	C1QBP
ATF4	9.68329e-169	1.25098	0.956	0.536	2.67055e-164	Fibroblasts	ATF4
COPRS	1.76419e-168	1.42838	0.657	0.208	4.86546e-164	Fibroblasts	COPRS
NUDT4	3.57097e-168	1.3259	0.776	0.289	9.84838e-164	Fibroblasts	NUDT4
BAZ1A	6.32314e-168	1.40184	0.813	0.332	1.74386e-163	Fibroblasts	BAZ1A
SBDS1	9.60846e-168	1.16853	0.95	0.475	2.64992e-163	Fibroblasts	SBDS
OAT	2.78436e-167	1.09744	0.776	0.269	7.67899e-163	Fibroblasts	OAT
FUNDC2	3.98873e-167	1.28376	0.826	0.325	1.10005e-162	Fibroblasts	FUNDC2
WTAP	2.42599e-166	1.36821	0.866	0.386	6.69064e-162	Fibroblasts	WTAP
CCT2	1.92046e-165	1.19838	0.857	0.35	5.29643e-161	Fibroblasts	CCT2
MBNL2	5.65712e-165	1.36701	0.816	0.323	1.56018e-160	Fibroblasts	MBNL2
PLAT1	9.36666e-164	1.27722	0.692	0.223	2.58323e-159	Fibroblasts	PLAT
HES4	2.90244e-163	1.07154	0.629	0.187	8.00464e-159	Fibroblasts	HES4
STRAP	2.94413e-163	1.14623	0.816	0.324	8.1196e-159	Fibroblasts	STRAP
MAP4K5	9.43623e-163	1.23594	0.717	0.24	2.60242e-158	Fibroblasts	MAP4K5
MAFG	3.5464e-162	1.15791	0.676	0.216	9.78061e-158	Fibroblasts	MAFG
PIM1	3.68158e-162	1.32993	0.639	0.195	1.01534e-157	Fibroblasts	PIM1
ELOC	9.21785e-162	1.41118	0.897	0.407	2.54219e-157	Fibroblasts	ELOC
NRIP1	1.81765e-161	1.62955	0.726	0.275	5.01291e-157	Fibroblasts	NRIP1
HSP90AB1	3.46096e-161	1.06193	0.994	0.787	9.54497e-157	Fibroblasts	HSP90AB1
G3BP1	3.5523e-159	1.24659	0.882	0.386	9.79689e-155	Fibroblasts	G3BP1
CCDC47	7.41268e-159	1.0898	0.869	0.362	2.04434e-154	Fibroblasts	CCDC47
PNRC12	9.46108e-159	1.40292	0.966	0.683	2.60927e-154	Fibroblasts	PNRC1
MORF4L2	2.26781e-158	1.04593	0.907	0.407	6.2544e-154	Fibroblasts	MORF4L2
YBX11	2.34353e-157	1.12609	0.994	0.689	6.46321e-153	Fibroblasts	YBX1
MXRA71	6.33976e-157	1.01231	0.822	0.294	1.74844e-152	Fibroblasts	MXRA7
ILF2	2.78591e-156	1.06817	0.829	0.336	7.68327e-152	Fibroblasts	ILF2
JMJD1C	3.24903e-156	1.35642	0.928	0.498	8.96049e-152	Fibroblasts	JMJD1C
RAB341	3.48945e-156	1.03049	0.72	0.229	9.62356e-152	Fibroblasts	RAB34
RAB7A	3.83402e-156	1.22788	0.907	0.436	1.05738e-151	Fibroblasts	RAB7A
SERTAD11	3.91338e-156	1.02971	0.894	0.367	1.07927e-151	Fibroblasts	SERTAD1
NOP56	8.73962e-156	1.21892	0.841	0.355	2.4103e-151	Fibroblasts	NOP56
DNAJC2	8.84199e-156	1.12878	0.654	0.209	2.43853e-151	Fibroblasts	DNAJC2
CTSC2	1.13723e-155	2.11994	0.897	0.443	3.13637e-151	Fibroblasts	CTSC
[truncated: 40 more rows]
