# Supplementary material for: Integrated analysis of metabolic gene features and the immune microenvironment: identification of DPYD-mediated prognostic model and therapeutic targets in pancreatic cancer
Source: BMC Gastroenterol. 2026 Mar 14;26:245. doi: 10.1186/s12876-026-04726-4 (PMC13101390; doi:10.1186/s12876-026-04726-4)
Supplement: Supplementary file 10 — Supplementary Material 10. [file 12876_2026_4726_MOESM10_ESM.xls]

## Sheet: tcga_uniCox
Supplementary Table S12. Metabolism related genes：
ID	HR	HR.95L	HR.95H	pvalue
LAP3	0.658098	0.572458	0.75655	4.05e-09
CD38	0.693761	0.605673	0.794661	1.31e-07
PLA2G2D	0.795192	0.726536	0.870335	6.54e-07
IL4I1	0.777242	0.702725	0.859661	9.55e-07
HK3	0.697077	0.598203	0.812295	3.77e-06
ACSL4	0.701719	0.603877	0.815415	3.78e-06
DPYD	0.720555	0.62558	0.829948	5.5e-06
ALOX5	0.737852	0.645546	0.843356	8.26e-06
MAT2B	0.59567	0.473101	0.749993	1.05e-05
GYS1	1.59978	1.29603	1.97473	1.22e-05
CS	1.78656	1.35591	2.35401	3.73e-05
AMD1	0.725736	0.620236	0.84918	6.34e-05
SGPP1	0.6433	0.518234	0.798549	6.35e-05
PLA2G5	0.661714	0.540255	0.81048	6.58e-05
FLAD1	1.74055	1.31985	2.29536	8.64e-05
GPI	1.44011	1.19983	1.72849	9e-05
ALOX12B	1.34846	1.15865	1.56936	0.000112304
MCEE	0.574308	0.433221	0.761341	0.000115414
ACSL5	0.773798	0.678527	0.882445	0.000130489
FBP1	0.813084	0.730491	0.905014	0.000153005
SULT2B1	1.27422	1.12328	1.44544	0.000165136
DHRS3	0.80173	0.714443	0.899681	0.000171624
PDE4B	0.768632	0.669509	0.882431	0.000187356
GSTP1	1.20911	1.09222	1.3385	0.000251666
TYRP1	1.06781	1.03078	1.10618	0.000268994
AMPD1	0.302441	0.158852	0.575823	0.000272617
POLR2A	1.57352	1.22939	2.01398	0.000318118
PLCB2	0.764859	0.660492	0.885717	0.000341919
AK1	1.56423	1.22182	2.00259	0.000386223
KMO	0.593737	0.442037	0.797496	0.000533928
CA8	1.1922	1.07752	1.31909	0.000657119
B4GALT2	1.56528	1.20753	2.02901	0.000713591
PIK3CG	0.70807	0.579322	0.86543	0.000747629
DDO	0.713169	0.585584	0.868551	0.000775765
TXNRD2	1.5159	1.18922	1.93231	0.000781088
ACY3	0.651655	0.506592	0.838258	0.000858522
DCK	0.737074	0.615708	0.882364	0.00088953
AKR1B10	1.25525	1.09774	1.43536	0.000890308
HAL	1.41458	1.15106	1.73844	0.000975694
GOT2	1.46923	1.16817	1.84788	0.00100702
AACS	1.57842	1.20224	2.07231	0.00101618
GNPDA2	0.632592	0.480979	0.831996	0.00105431
ALDH3A1	1.46421	1.16362	1.84245	0.00114405
FAH	1.30998	1.11258	1.5424	0.00119468
HPRT1	0.715181	0.583856	0.876046	0.00120196
GMPR	1.11831	1.0445	1.19733	0.00132789
SORD	1.37336	1.13012	1.66894	0.00142308
RRM2B	0.753044	0.632482	0.896589	0.00144154
GNE	0.711359	0.576677	0.877496	0.00147142
PRODH	1.44677	1.15048	1.81937	0.00158353
WARS	0.860498	0.783897	0.944584	0.00158609
PIPOX	0.29781	0.140397	0.631714	0.0015933
TBXAS1	0.797519	0.692634	0.918287	0.00166157
PDE6B	0.585184	0.419028	0.817226	0.00166409
UGP2	0.72518	0.592647	0.887352	0.00180479
ITPKB	1.1756	1.06141	1.30208	0.00191541
UGT2B11	4.1904	1.69183	10.3789	0.00195998
TPMT	0.753543	0.629766	0.901648	0.00199609
ALDH3B2	1.12031	1.04222	1.20425	0.00205705
GPD2	0.733394	0.601948	0.893543	0.0020914
GSTO2	1.69978	1.21003	2.38775	0.00221773
PDE3A	1.19254	1.06421	1.33635	0.00243582
PLA2G7	0.844883	0.757335	0.942551	0.00252762
FPGT	0.704418	0.560488	0.885308	0.00265946
SUCLG2	0.720275	0.58146	0.892229	0.0026653
POLR3F	0.658862	0.50125	0.866033	0.00278033
ETNK1	0.756296	0.629575	0.908522	0.00283314
IMPA2	1.26164	1.08252	1.47039	0.00293024
NT5M	1.31467	1.09619	1.5767	0.0031739
UCK1	1.39795	1.11888	1.74663	0.00319155
MTMR6	0.769561	0.646203	0.916469	0.00329784
TPI1	1.35002	1.10387	1.65105	0.00347571
AMPD3	0.711726	0.565416	0.895896	0.00377694
POLR1A	1.54955	1.15058	2.08686	0.00393319
PDE7A	0.729684	0.588915	0.904102	0.00395332
INPP4A	0.602448	0.426196	0.85159	0.00410836
PLCG2	0.762594	0.633474	0.918033	0.00418935
RFK	0.697053	0.544412	0.89249	0.00421062
ACP2	0.725029	0.581422	0.904107	0.00430285
GALK2	0.645799	0.477053	0.874234	0.00465797
MARS2	1.41485	1.11197	1.80022	0.00474977
RDH5	0.716776	0.568442	0.903819	0.0048809
PIK3CA	0.703284	0.550157	0.899032	0.00496175
HADHA	1.5587	1.14347	2.12471	0.00498184
AGPAT2	1.23817	1.06639	1.43761	0.00505416
UPRT	0.653501	0.48445	0.881544	0.00534424
PIK3C3	0.672764	0.508495	0.890099	0.00551868
CAT	0.779076	0.653109	0.92934	0.0055313
POLE	1.4488	1.1141	1.88404	0.005673
PRPS2	0.788878	0.66653	0.933683	0.00581581
PGM3	0.73393	0.58869	0.915004	0.00596928
NNMT	0.88433	0.809966	0.965522	0.00609081
POLR3GL	0.685783	0.523525	0.898332	0.00617543
CHAT	8352.52	12.9386	5.39198e+06	0.00622819
CDA	1.18837	1.04939	1.34576	0.00653622
ACSM3	0.44848	0.251476	0.799814	0.00659273
DGKA	0.755822	0.617566	0.92503	0.00660722
PLCD3	1.3078	1.07744	1.5874	0.00663748
MGST1	1.1454	1.03759	1.26442	0.00710951
PAFAH1B2	0.714349	0.559111	0.912688	0.00712876
PTGS1	0.79256	0.667828	0.940587	0.00778992
NME4	1.28769	1.06817	1.55233	0.00801455
PLCE1	0.682021	0.512851	0.906993	0.00851024
AMY1A	2.06316	1.20124	3.54352	0.00868083
PDE3B	0.828118	0.719047	0.953733	0.00886072
CYP4F3	3.2736	1.3404	7.995	0.00924058
ACHE	0.738854	0.588224	0.928057	0.00927339
NME1	1.31455	1.06945	1.61583	0.00938372
UAP1	0.749348	0.602587	0.931853	0.00946989
PEMT	1.31273	1.06849	1.6128	0.00957995
MTHFD1L	1.26361	1.05764	1.50968	0.00995698
DPYS	0.462486	0.257069	0.832048	0.0100649
ACSL6	0.246515	0.0846869	0.717579	0.0102068
PFKFB3	0.804532	0.680655	0.950955	0.0107896
PFAS	1.33678	1.06863	1.67222	0.0110515
EHHADH	0.738114	0.583932	0.933007	0.0110856
CERK	1.28124	1.05805	1.55152	0.0111573
AHCY	1.26094	1.05356	1.50914	0.0114351
PIK3C2A	0.788996	0.655748	0.949321	0.0120387
SHMT2	1.2878	1.05501	1.57196	0.0129054
AMY1C	2.50541	1.21346	5.17288	0.0130271
PTDSS1	1.38892	1.07146	1.80044	0.0130925
CDS2	1.3712	1.06841	1.75979	0.0131475
FMO3	0.692177	0.516257	0.928043	0.0139287
CYP2J2	0.837199	0.726475	0.964798	0.0140848
POLD4	0.743146	0.585855	0.942667	0.014423
CYB5R3	1.26152	1.04728	1.51959	0.0144255
CA14	1.09054	1.01736	1.16898	0.0144669
AMY1B	1.38351	1.06649	1.79476	0.0144951
CYP1B1	0.8444	0.736567	0.96802	0.0152564
TK2	0.737849	0.57678	0.943898	0.015544
TRDMT1	0.529758	0.31619	0.887577	0.0158264
AMT	0.754772	0.600529	0.94863	0.0158608
HADHB	1.39416	1.06424	1.82634	0.015869
PTGES2	1.32393	1.05308	1.66444	0.0162663
SULT1A1	0.781335	0.638764	0.955727	0.0163731
GLS	0.806582	0.67643	0.961776	0.016664
SMPD2	1.23902	1.0396	1.47671	0.0166815
GBA3	0.422245	0.208413	0.855468	0.0166976
ACADM	0.795982	0.658721	0.961845	0.0181375
CHDH	0.711081	0.535606	0.944046	0.0183637
GAD1	0.643041	0.444948	0.929327	0.0187703
ACYP2	0.647308	0.450218	0.930678	0.0188862
IMPDH2	1.22763	1.03403	1.45748	0.0191757
FBP2	1.59296	1.07827	2.35332	0.0193639
GLUD2	0.842243	0.729117	0.972921	0.0196475
METTL6	0.632807	0.428738	0.934009	0.0212422
UGT1A6	92.4793	1.9545	4375.75	0.0214192
ENPP3	0.30981	0.114061	0.841504	0.0215364
ACP6	0.794894	0.653398	0.967031	0.0217235
AOX1	0.768531	0.613269	0.963099	0.0222247
PLA2G2A	0.903211	0.827397	0.985971	0.0228568
GMPR2	0.711073	0.529856	0.954269	0.023096
CPT1A	0.845083	0.730851	0.977168	0.0231063
POLE4	1.29908	1.03645	1.62825	0.0231663
CYB5R1	1.27918	1.03412	1.58232	0.0232598
ACO2	1.25412	1.03101	1.52551	0.0234814
QPRT	1.14054	1.01789	1.27797	0.0234852
GPD1L	0.828814	0.704287	0.975359	0.0238012
TYMS	1.18487	1.02173	1.37406	0.0248068
TK1	1.1843	1.02129	1.37332	0.0251677
ALAD	0.72445	0.545888	0.96142	0.0255854
PAPSS2	1.15882	1.01813	1.31895	0.0256129
POLR2K	0.753257	0.587316	0.966083	0.025632
UPB1	0.106906	0.0149142	0.766302	0.0260922
RDH12	1.18232	1.01978	1.37078	0.026454
CPT1B	0.635798	0.425739	0.949501	0.0268838
CA13	0.688527	0.494681	0.958334	0.02695
CA4	1.56786	1.05142	2.33796	0.0273893
MGST3	1.26764	1.02677	1.56501	0.0274066
ENTPD1	0.788172	0.637315	0.974738	0.0280914
PGM2L1	0.824552	0.693439	0.980455	0.0290092
NAT1	0.699382	0.50714	0.964499	0.0292289
ENPP2	0.906013	0.829056	0.990113	0.0293046
POLD2	1.28136	1.02439	1.60278	0.0299322
CAD	1.27504	1.02282	1.58947	0.0307279
PTEN	0.836717	0.710797	0.984944	0.0321717
ADCY7	0.775675	0.614557	0.979034	0.0324897
MAOB	0.912678	0.839298	0.992473	0.032627
POLR3H	1.31128	1.02123	1.68371	0.0336135
ISYNA1	1.15563	1.01085	1.32114	0.0341726
GAA	0.848572	0.728776	0.988061	0.03446
EPHX1	1.1246	1.00846	1.2541	0.0347285
ADCY9	1.26699	1.01649	1.57923	0.0352479
ABAT	0.751293	0.575587	0.980636	0.0353941
B4GALT6	0.876135	0.774346	0.991304	0.0358547
MDH2	1.29514	1.01691	1.64951	0.0360968
KYNU	0.771037	0.60419	0.983958	0.0366221
CHKA	1.23715	1.0133	1.51046	0.0366449
LTA4H	0.771668	0.604973	0.984294	0.0368471
TSTA3	1.25027	1.013	1.54312	0.0375052
ALDH1A3	0.934316	0.876292	0.996182	0.0378112
GLUL	0.862362	0.749838	0.991772	0.0379145
ENTPD3	1.25501	1.00983	1.55972	0.0405441
UCK2	1.24705	1.00896	1.54133	0.0411022
ALDH2	0.875772	0.770764	0.995086	0.0417955
FMO5	0.709919	0.509148	0.989858	0.0433761
HAGHL	1.17067	1.00372	1.36539	0.0447281
TAZ	0.742692	0.555388	0.993164	0.0448321
GSTK1	0.781259	0.61309	0.995556	0.0459366
UROS	1.31761	1.00423	1.72878	0.0465414
PAPSS1	0.806612	0.65274	0.996756	0.0465852
HEXB	0.801649	0.644377	0.997305	0.0472357
CDIPT	0.752826	0.568072	0.997668	0.0481302
GLA	1.23291	1.0014	1.51794	0.048484
GNPDA1	1.28418	1.00109	1.64732	0.0490028
ALDOA	1.19233	1.00035	1.42116	0.049546
PDE1B	0.693443	0.480683	1.00038	0.0502359
PFKFB1	0.260121	0.066868	1.01189	0.0520267
GFPT1	0.812388	0.658657	1.002	0.0522224
ACACA	1.27935	0.995792	1.64366	0.0539825
ACYP1	0.805068	0.645722	1.00374	0.0540011
ADCY6	1.17974	0.996991	1.396	0.0542459
AGL	0.800287	0.637854	1.00408	0.0542602
AMDHD2	1.18274	0.996715	1.40349	0.0545715
ALAS2	1.60912	0.988369	2.61974	0.0557588
PYCR1	1.17269	0.995597	1.38128	0.0565028
LYPLA1	0.844394	0.709366	1.00512	0.0571089
PAFAH1B3	1.1876	0.993715	1.41931	0.0586726
IMPA1	0.808936	0.648917	1.00842	0.0593698
PYCR2	0.789297	0.617133	1.00949	0.0594663
PDE8A	0.802358	0.638099	1.0089	0.0595456
UGDH	0.838458	0.697871	1.00737	0.0598918
ACSL3	0.868342	0.749488	1.00604	0.0601436
XDH	1.5247	0.981004	2.36974	0.0608311
ALDH4A1	1.16704	0.992864	1.37177	0.0610511
ALDH3A2	0.82764	0.678915	1.00894	0.0612259
UGT2B28	64.8065	0.808338	5195.7	0.0622035
UGT2B17	0.398103	0.150355	1.05408	0.0637467
PDE9A	1.17593	0.990629	1.39588	0.063976
CHKB	0.749855	0.552107	1.01843	0.0653236
MTAP	0.87149	0.752256	1.00962	0.0668942
DUT	0.817764	0.65876	1.01515	0.0681977
AK3	0.839209	0.695106	1.01319	0.0681993
FECH	1.26623	0.980996	1.6344	0.0698894
NME7	0.754375	0.555867	1.02377	0.0704263
MGLL	0.895173	0.793909	1.00935	0.0706095
GOT1	1.23448	0.982405	1.55123	0.0706636
SEPHS1	1.30143	0.977225	1.73321	0.0714889
BST1	0.851718	0.715133	1.01439	0.0719008
MTHFD2	0.858217	0.726283	1.01412	0.0725978
GNPAT	0.790238	0.61069	1.02257	0.0734197
PHPT1	1.17956	0.983565	1.41462	0.0748756
GBA	1.15025	0.9857	1.34226	0.0755517
CMAS	0.808188	0.637314	1.02488	0.0788833
ADCY2	1.15272	0.983107	1.3516	0.0800891
NME1-NME2	1.21921	0.975295	1.52413	0.0818035
DCT	1.03994	0.994924	1.08699	0.0828178
NAGK	0.805382	0.628431	1.03216	0.0872839
CA5B	0.830318	0.670686	1.02794	0.0878284
UPP1	1.10511	0.984919	1.23997	0.0888893
PNPT1	0.820352	0.652757	1.03098	0.0894464
PDE7B	0.871702	0.743021	1.02267	0.0920071
GRHPR	1.25057	0.963438	1.62328	0.0929384
ME2	0.821636	0.653171	1.03355	0.093333
ALDH1A1	0.940161	0.874647	1.01058	0.0940651
NT5C	1.21849	0.966261	1.53656	0.0949324
DGKB	0.310926	0.0788408	1.22621	0.0951823
GLDC	0.897011	0.788624	1.0203	0.098093
PGM1	1.13267	0.976924	1.31325	0.098812
POLD1	1.19666	0.96659	1.48149	0.0993451
NT5E	0.929801	0.852499	1.01411	0.100272
PAICS	1.19981	0.965492	1.49099	0.100343
GPD1	0.835642	0.674199	1.03574	0.101147
GSTM2	0.857581	0.71208	1.03281	0.105317
DHRS9	0.811621	0.629423	1.04656	0.107589
PCYT2	1.17537	0.965363	1.43106	0.107628
PRDX6	0.824897	0.65224	1.04326	0.108156
GALC	0.876216	0.745529	1.02981	0.108827
ACSS2	0.858914	0.712819	1.03495	0.109861
MGST2	0.892123	0.775392	1.02643	0.110618
ME1	0.90464	0.799537	1.02356	0.11174
PLD2	1.24126	0.950157	1.62154	0.112965
MINPP1	0.858929	0.711046	1.03757	0.114701
PLA2G6	0.845077	0.685286	1.04213	0.115464
PDHA2	0.000545034	4.69e-08	6.32773	0.115575
GK	0.838137	0.672547	1.0445	0.115882
AGPAT3	1.22648	0.950782	1.58213	0.116075
TYR	1.04342	0.989308	1.1005	0.117729
NANS	1.16655	0.960265	1.41716	0.120759
SPTLC2	0.81592	0.629606	1.05737	0.124002
INPP4B	1.10881	0.971424	1.26563	0.125916
UGT2B7	0.910547	0.807553	1.02668	0.125989
AGPAT1	1.17048	0.956416	1.43245	0.126628
INPP5E	1.22787	0.942697	1.5993	0.127923
PAFAH2	0.809972	0.616884	1.0635	0.129299
GAL3ST1	0.903802	0.791897	1.03152	0.133671
NMNAT3	0.790122	0.58007	1.07624	0.135174
PLCB4	0.917303	0.819075	1.02731	0.135258
POLR2I	1.19539	0.945534	1.51128	0.135744
GSTO1	1.1224	0.963844	1.30704	0.13727
AGPAT4	1.20452	0.941449	1.5411	0.138858
BLVRB	1.14658	0.956267	1.37478	0.139655
ALDH7A1	1.14688	0.954762	1.37766	0.142902
OXCT1	0.90055	0.782638	1.03623	0.143482
GSTM4	1.15859	0.95046	1.4123	0.145102
CA12	0.918542	0.819269	1.02984	0.145386
ECHS1	1.23232	0.929874	1.63315	0.145965
ITPA	1.18821	0.941303	1.49989	0.14678
PRPS1	0.821225	0.628652	1.07279	0.148565
ALDH18A1	1.23037	0.928522	1.63034	0.148861
INPP5A	1.21944	0.930718	1.59772	0.150115
POLR1B	0.872451	0.724474	1.05065	0.150181
CYP2U1	1.1098	0.962751	1.27931	0.150851
INPPL1	1.19777	0.93534	1.53383	0.152659
FMO4	0.868205	0.715244	1.05388	0.152929
PTDSS2	1.19073	0.935194	1.5161	0.156672
ACACB	1.18353	0.936723	1.49538	0.157906
GPT2	1.15644	0.944503	1.41593	0.159375
POLR3B	1.237	0.919813	1.66357	0.159423
AKR1C3	0.889741	0.755921	1.04725	0.160083
GPX1	0.893906	0.764197	1.04563	0.160877
GSR	0.855292	0.68726	1.06441	0.161316
LDHB	1.13637	0.950121	1.35912	0.161594
AMY2B	0.747899	0.497902	1.12342	0.161707
ACADL	1.56354	0.836005	2.92421	0.161748
PFKP	1.08492	0.967634	1.21643	0.162612
INMT	0.876066	0.726796	1.05599	0.165041
BLVRA	0.875107	0.724879	1.05647	0.165044
DTYMK	1.14164	0.946719	1.37669	0.165515
CSAD	0.866686	0.70757	1.06158	0.166813
HIBCH	0.867434	0.708359	1.06223	0.168857
LYPLA2	1.16572	0.935935	1.45193	0.17103
PLA2G4B	0.581178	0.264663	1.27622	0.176301
POLR2L	1.12757	0.946375	1.34345	0.179175
ACSM1	0.23478	0.0282504	1.95117	0.179831
TXNDC12	0.82664	0.625619	1.09225	0.180495
ACADS	1.11652	0.94953	1.31288	0.182394
AKR1B1	0.902985	0.776954	1.04946	0.18334
NME2	1.12721	0.943331	1.34694	0.187531
AADAT	0.877136	0.721568	1.06624	0.18816
FMO2	0.838136	0.643931	1.09091	0.189195
ADH1B	0.870765	0.708175	1.07068	0.18942
P4HA1	0.886578	0.740517	1.06145	0.189961
CNDP1	0.929358	0.832649	1.0373	0.19129
ALDOC	0.93133	0.837017	1.03627	0.191571
COX10	1.22243	0.903984	1.65305	0.192106
CYP1A1	1.12074	0.944111	1.33041	0.192674
CKB	1.05942	0.971039	1.15584	0.194042
PGM2	0.88599	0.737782	1.06397	0.194954
CEL	1.60594	0.782515	3.29582	0.196566
PCCB	1.16918	0.921851	1.48287	0.19742
HEXA	1.14805	0.929406	1.41814	0.200258
POLR2F	0.880547	0.723842	1.07118	0.203272
CBR3	0.90876	0.7842	1.05311	0.203367
RDH16	1.41925	0.827392	2.43447	0.203466
ENTPD4	0.845352	0.652495	1.09521	0.203518
ASNS	0.929924	0.829956	1.04193	0.210549
ADSS	0.86815	0.694881	1.08462	0.21321
DHDH	1.17976	0.90813	1.53263	0.215654
POLR3C	1.19287	0.901926	1.57766	0.216333
POLR1C	1.15831	0.916851	1.46336	0.217896
NADSYN1	0.856922	0.670107	1.09582	0.218445
ASL	1.1733	0.909422	1.51374	0.218874
PRIM1	0.875547	0.708219	1.08241	0.219378
UGT2B10	0.0247419	6.69e-05	9.15089	0.220139
UGT1A10	61.1008	0.0841701	44354.4	0.221103
CPT2	1.20046	0.895644	1.60903	0.22151
PGS1	0.832077	0.616697	1.12268	0.229045
IPPK	1.28738	0.852011	1.94522	0.230339
SCLY	1.47526	0.780415	2.78875	0.231371
ENPP1	0.913364	0.787142	1.05983	0.232385
DHRS4L2	0.86216	0.67541	1.10055	0.233747
ALDH1A2	1.13273	0.922531	1.39083	0.234028
HMGCL	0.848431	0.646896	1.11275	0.234888
SRM	1.12602	0.92508	1.37061	0.236625
PDHA1	1.1811	0.894083	1.56025	0.241282
BPNT1	0.878307	0.706796	1.09144	0.241748
WARS2	1.14579	0.912295	1.43904	0.241806
ACOX1	0.847593	0.64214	1.11878	0.243012
GALE	1.1011	0.936298	1.29492	0.244312
DGKI	0.909666	0.775423	1.06715	0.245161
CBR1	0.893665	0.738812	1.08098	0.246877
GMPS	0.85204	0.649251	1.11817	0.248257
GUK1	1.13887	0.912014	1.42216	0.251238
PIK3CD	1.07512	0.94926	1.21767	0.254185
HNMT	0.910846	0.775708	1.06953	0.254434
GSTA4	1.07987	0.945856	1.23287	0.255712
ENTPD2	0.900167	0.750659	1.07945	0.256397
POLR2G	0.845449	0.631305	1.13223	0.259917
HAGH	0.865212	0.67225	1.11356	0.260792
MMAB	1.16735	0.888352	1.53398	0.266824
CA6	0.90841	0.766714	1.07629	0.266904
SUCLA2	0.89692	0.738657	1.08909	0.27206
PGD	0.90162	0.748458	1.08612	0.275608
GALT	0.884691	0.709031	1.10387	0.277971
ACY1	1.13388	0.902982	1.42383	0.279461
MTMR1	0.867051	0.668952	1.12382	0.28106
POLR2J2	0.0815916	0.000837252	7.95124	0.28346
AGPS	0.890317	0.719883	1.1011	0.283893
OGDH	1.13787	0.898079	1.4417	0.284757
CDS1	1.16413	0.880476	1.53916	0.286158
PDHB	0.840402	0.610486	1.15691	0.286325
HDC	0.634139	0.274492	1.465	0.286354
CANT1	1.14615	0.889669	1.47658	0.291224
TPO	0.464735	0.111513	1.9368	0.292687
ACADSB	0.882251	0.698026	1.1151	0.294485
PAFAH1B1	0.877904	0.688099	1.12007	0.294784
GALK1	1.10654	0.914819	1.33845	0.297005
ACAA2	1.12192	0.903662	1.3929	0.297299
HCCS	0.844339	0.611112	1.16658	0.304966
DGKG	0.830751	0.582421	1.18496	0.306146
ALOX15B	0.904701	0.746132	1.09697	0.308376
CHST12	0.834439	0.588028	1.18411	0.310775
SHMT1	0.909405	0.755811	1.09421	0.314365
LPGAT1	0.902921	0.73974	1.1021	0.315336
UMPS	1.20389	0.837978	1.72959	0.315486
ARG2	0.910027	0.756636	1.09452	0.316803
CKM	1.14099	0.880852	1.47796	0.317777
CA5A	0.0132994	2.69e-06	65.866	0.319622
HEMK1	0.823329	0.561249	1.20779	0.320065
GGT1	0.907197	0.748686	1.09927	0.320215
FHIT	0.883892	0.691497	1.12982	0.324411
ARSA	0.919703	0.778257	1.08686	0.325897
PCK2	0.910095	0.754075	1.0984	0.326181
POLR2J	1.12731	0.887107	1.43256	0.326998
PNLIPRP2	1.57757	0.632636	3.93388	0.328143
ADCY5	1.19479	0.834814	1.70999	0.330583
DNMT3B	1.1289	0.884053	1.44156	0.331055
PIP5K1B	0.901234	0.729728	1.11305	0.334281
ACSS1	0.928963	0.798011	1.0814	0.341864
LCAT	0.889696	0.699119	1.13222	0.341973
ALDOB	0.77381	0.453952	1.31904	0.346009
IDH1	1.09952	0.901743	1.34067	0.3484
GCLM	0.883023	0.680827	1.14527	0.34843
ADA	0.917322	0.764962	1.10003	0.351746
NPR2	0.933601	0.807821	1.07897	0.352076
B4GALT1	0.919361	0.769131	1.09894	0.355697
POLR2C	0.874784	0.658546	1.16202	0.355783
GSTZ1	1.10931	0.88977	1.38302	0.35654
SULT1A3	0.341139	0.034251	3.39773	0.359124
NT5C2	0.893394	0.70123	1.13822	0.361632
ACP5	0.954831	0.864374	1.05475	0.362711
PTGIS	0.953328	0.859704	1.05715	0.364806
NUDT9	0.885885	0.68121	1.15206	0.36602
PLCB1	0.89643	0.707189	1.13631	0.366142
OCRL	0.892901	0.697291	1.14338	0.369244
PDE5A	0.891945	0.694456	1.1456	0.370517
AKR1C2	1.13145	0.862516	1.48424	0.372461
UROD	1.12536	0.865035	1.46403	0.37894
ADSSL1	1.10041	0.888769	1.36246	0.379953
POLR2J3	1.21583	0.78203	1.89026	0.385408
PDE6D	0.884521	0.668686	1.17002	0.389912
PIK3CB	0.916177	0.750077	1.11906	0.391011
ACADVL	0.911806	0.737991	1.12656	0.392212
INPP5B	0.861482	0.611813	1.21304	0.393154
ADH5	0.890464	0.682033	1.16259	0.393834
RRM2	1.06897	0.916806	1.24638	0.394613
AK2	1.11591	0.86664	1.43689	0.395164
CTPS2	0.88915	0.678158	1.16579	0.395277
PDE8B	0.861716	0.6104	1.2165	0.397567
ETNK2	1.06315	0.921437	1.22665	0.401498
MIF	1.05319	0.932246	1.18982	0.405036
UXS1	0.902931	0.708695	1.1504	0.408672
PFKM	1.09311	0.884764	1.35052	0.40928
NMNAT2	0.883321	0.656879	1.18782	0.411659
PNPLA4	1.0945	0.882217	1.35785	0.411764
GLB1	1.10737	0.866653	1.41495	0.414766
CKMT1A	1.12838	0.843959	1.50865	0.415019
ATIC	1.11282	0.860181	1.43967	0.415856
TDO2	0.930861	0.783083	1.10653	0.416618
PYGB	0.947845	0.831388	1.08061	0.423231
NEU1	1.0879	0.884869	1.33753	0.424051
POLR2B	0.91192	0.727108	1.14371	0.424912
LCMT2	0.885259	0.656159	1.19435	0.425088
LRAT	1.06759	0.908196	1.25495	0.427925
ACAT1	0.918599	0.743894	1.13433	0.43019
ADH4	0.600262	0.167925	2.14569	0.432283
SPTLC1	0.905306	0.706195	1.16056	0.432446
AMDHD1	0.894816	0.677034	1.18265	0.434785
ASPA	0.94103	0.807535	1.09659	0.436176
POLA1	0.904768	0.702895	1.16462	0.43721
ME3	1.06888	0.902615	1.26576	0.440012
PFKFB2	1.05695	0.917199	1.218	0.443982
IMPDH1	1.07624	0.891624	1.29909	0.444112
PISD	1.12866	0.826389	1.54149	0.446663
GATM	0.953025	0.84189	1.07883	0.446924
CPT1C	0.93391	0.782823	1.11416	0.447615
ALDH1B1	1.04495	0.932775	1.17062	0.447917
NME3	0.947482	0.823015	1.09077	0.45279
CKMT1B	1.10235	0.85371	1.42341	0.454941
APRT	1.07875	0.882604	1.31848	0.459099
L2HGDH	0.888519	0.646666	1.22083	0.465917
ACOX3	1.12879	0.813921	1.56548	0.467806
ADCY4	0.898784	0.672898	1.2005	0.469929
GCDH	1.12693	0.813964	1.56024	0.471578
CBS	1.12466	0.8156	1.55084	0.473605
ZNRD1	1.09523	0.853455	1.40549	0.474745
ADCY3	0.943341	0.803818	1.10708	0.47507
ACAT2	0.939191	0.790333	1.11609	0.476125
SUOX	1.11161	0.830387	1.48808	0.477074
PLCD1	1.08336	0.868435	1.35147	0.477921
DHRS4	0.918597	0.722588	1.16777	0.488069
PFKFB4	1.04264	0.926094	1.17386	0.489899
PIP5K1C	1.10023	0.838617	1.44345	0.490514
RDH8	1.03781	0.933329	1.154	0.492997
HYI	1.09309	0.84618	1.41204	0.495645
COX15	0.903633	0.674844	1.20999	0.496314
POLE2	1.09331	0.84451	1.41541	0.498301
GCLC	0.913182	0.701681	1.18843	0.499262
G6PD	0.936448	0.772622	1.13501	0.503359
RDH10	0.941803	0.789732	1.12316	0.504567
SEPHS2	1.07741	0.86443	1.34287	0.50699
PTGES	1.03189	0.939492	1.13336	0.511942
PMM2	1.12786	0.7832	1.6242	0.517851
MTR	0.932841	0.75341	1.155	0.523581
ACMSD	0.52753	0.0738308	3.76927	0.523835
GPX5	0.0197732	1.06e-07	3671.72	0.526178
OAT	1.06858	0.869519	1.31321	0.528266
GLO1	0.936254	0.762172	1.1501	0.530285
HK2	1.04914	0.903146	1.21872	0.530373
POLR3A	1.09947	0.816581	1.48035	0.532095
OPLAH	0.96033	0.84505	1.09134	0.534996
AKR1A1	0.936967	0.76209	1.15197	0.536773
CDO1	0.934948	0.755166	1.15753	0.537005
ITPK1	1.05572	0.888014	1.25509	0.539012
BHMT	1.19994	0.666463	2.16045	0.543505
SRR	1.09938	0.809198	1.49362	0.544546
RRM1	0.940956	0.771107	1.14822	0.549043
GUSB	0.938643	0.76021	1.15896	0.556114
NUDT5	0.9238	0.709318	1.20314	0.556529
EPHX2	1.03923	0.912075	1.18411	0.563347
ADI1	1.071	0.848538	1.35178	0.563665
CA9	1.04029	0.909096	1.19042	0.565752
SYNJ1	0.920102	0.692416	1.22266	0.565917
RENBP	1.03529	0.917216	1.16856	0.57459
G6PC2	1.18614	0.649355	2.16667	0.578667
CES1	1.0476	0.888122	1.23572	0.581023
POLR2H	0.928829	0.714358	1.20769	0.581513
PKLR	1.03108	0.924563	1.14987	0.582217
GLUD1	0.935346	0.735419	1.18962	0.585922
AGXT	0.861135	0.500656	1.48116	0.588991
PIK3C2B	1.05717	0.862337	1.29602	0.592707
GUCY1A2	1.08405	0.80571	1.45853	0.594005
DEGS1	1.0756	0.821801	1.40779	0.595593
MPST	1.04649	0.884399	1.23828	0.596666
PTGS2	0.954615	0.80345	1.13422	0.597456
MTHFD2L	0.89089	0.580142	1.36809	0.597568
PTGDS	0.98437	0.928006	1.04416	0.600528
ASAH1	1.03448	0.911102	1.17458	0.60083
ANPEP	0.970505	0.867465	1.08579	0.601127
GART	1.07143	0.826682	1.38863	0.602063
GPAM	0.935196	0.725305	1.20583	0.605397
ALDH6A1	0.945294	0.760456	1.17506	0.612299
LIPC	0.834525	0.41185	1.69099	0.61564
ADCY8	1.06154	0.840604	1.34054	0.615952
GCAT	1.03827	0.896542	1.2024	0.615996
PMM1	1.0582	0.847234	1.3217	0.618027
UGCG	0.967513	0.849427	1.10201	0.61898
PDE11A	1.06918	0.817121	1.399	0.625793
CYP4A22	0.0335714	3.89e-08	28968.8	0.626469
SMPD3	1.07792	0.796719	1.45837	0.626613
PCK1	0.925962	0.676946	1.26658	0.630302
ODC1	0.972689	0.868868	1.08891	0.630628
P4HA2	1.03679	0.891012	1.20642	0.640278
MPI	0.936744	0.71094	1.23427	0.642405
ALDH5A1	0.964948	0.829131	1.12301	0.644791
SYNJ2	0.946116	0.745076	1.2014	0.649489
GSTM1	0.978099	0.888813	1.07635	0.650245
SPHK2	0.935454	0.696194	1.25694	0.657981
GPT	0.925997	0.658635	1.30189	0.658276
POLE3	1.05977	0.819369	1.3707	0.658306
CYP26A1	0.955861	0.782302	1.16792	0.658798
MDH1	0.952775	0.76273	1.19017	0.669971
PSAT1	1.01637	0.943208	1.09521	0.670095
GBE1	0.956087	0.777562	1.1756	0.670222
CYP2S1	0.945587	0.730716	1.22364	0.670547
CYP4F2	1.16978	0.566023	2.41754	0.672011
GPX3	0.982616	0.905364	1.06646	0.674655
DGKQ	0.955566	0.770708	1.18476	0.678613
UGT2A3	0.30042	0.00097433	92.6301	0.680883
HMOX1	1.02218	0.920162	1.13551	0.682567
NME5	0.946999	0.728951	1.23027	0.683376
NME6	1.06029	0.79627	1.41185	0.688652
PDE10A	0.934875	0.669486	1.30547	0.692628
NT5C1B	0.581518	0.0394138	8.57981	0.693016
CES2	1.05856	0.796385	1.40704	0.695104
SGPP2	1.04716	0.831263	1.31914	0.695646
PLA2G10	1.19424	0.490024	2.91049	0.696124
AFMID	0.945919	0.71545	1.25063	0.696364
METTL2B	0.947963	0.723522	1.24203	0.698269
PLCG1	0.960112	0.781082	1.18018	0.699057
PIP5K1A	0.946848	0.715869	1.25235	0.701866
LTC4S	0.692416	0.104441	4.59053	0.703308
PSPH	0.961265	0.782405	1.18101	0.706851
POLD3	1.05711	0.789758	1.41497	0.70889
PDE2A	1.04102	0.842447	1.28641	0.709658
GSTA1	1.03594	0.859877	1.24804	0.710274
ENTPD5	0.930833	0.637144	1.3599	0.710948
MARS	1.04882	0.814515	1.35052	0.71176
DLD	0.960241	0.773547	1.19199	0.71302
G6PC	0.447735	0.00551019	36.3811	0.720242
LPL	0.986018	0.912499	1.06546	0.721718
UCKL1	1.04395	0.822585	1.32489	0.723534
DGKD	0.957264	0.751404	1.21952	0.723687
GSTA2	1.12325	0.585274	2.15572	0.726765
LCMT1	1.06153	0.758827	1.48499	0.727361
PLA2G12A	0.957753	0.750093	1.2229	0.729211
AHCYL1	1.04175	0.825491	1.31466	0.730458
MGAM	1.06002	0.759573	1.47932	0.731755
LDHA	0.970749	0.817711	1.15243	0.734485
AK5	1.03333	0.852886	1.25195	0.737742
GLYCTK	1.04224	0.813761	1.33486	0.743176
PFKL	1.03927	0.824743	1.30959	0.744045
CYP2E1	1.11209	0.585852	2.11104	0.745259
PDE1C	1.04326	0.805853	1.35061	0.747848
POLR3D	0.960844	0.751605	1.22833	0.749914
HK1	1.03708	0.81808	1.31471	0.76353
UGT8	0.983282	0.879673	1.09909	0.766643
MAT2A	1.03673	0.816106	1.31699	0.767652
ENPP6	0.92967	0.569121	1.51863	0.770853
HAO1	0.895818	0.422644	1.89874	0.774077
DCTD	0.968521	0.778452	1.205	0.774146
CKMT2	1.02037	0.888005	1.17246	0.776083
GSS	0.965103	0.755063	1.23357	0.776671
MAT1A	0.98571	0.892361	1.08882	0.776766
DGAT2	1.02857	0.845069	1.25191	0.778761
FADS2	0.985243	0.887539	1.0937	0.780245
ALAS1	1.03306	0.821967	1.29836	0.780332
CTH	1.02671	0.852286	1.23684	0.781396
NPL	0.980986	0.856233	1.12392	0.78207
POLR1E	1.03363	0.815429	1.31023	0.784526
HMGCS1	0.979513	0.843848	1.13699	0.785515
NAGS	1.04521	0.760132	1.43719	0.785541
POLA2	1.03683	0.796667	1.34939	0.787913
CYP26B1	1.02212	0.871461	1.19884	0.787958
NMNAT1	0.965545	0.747597	1.24703	0.788217
NEU4	0.933232	0.563344	1.54599	0.788457
DHODH	0.954572	0.677636	1.34469	0.790291
TXNRD1	1.02718	0.83922	1.25725	0.794782
ACAA1	0.963268	0.725632	1.27873	0.795698
SUCLG1	1.03953	0.772759	1.3984	0.79777
PYGL	1.00959	0.938156	1.08647	0.798716
GPX4	1.02875	0.825573	1.28192	0.800675
PLD1	1.02479	0.839678	1.25071	0.809624
SMS	1.02168	0.854109	1.22213	0.81446
SPHK1	0.985944	0.874819	1.11119	0.816536
PC	1.02245	0.845091	1.23703	0.819341
GNPNAT1	0.972774	0.763171	1.23994	0.823576
GSTM5	0.923332	0.453511	1.87987	0.825953
POLR3K	1.02764	0.804383	1.31287	0.827292
POLR2D	0.966417	0.709688	1.31602	0.828339
MBOAT2	1.02492	0.815399	1.28828	0.832915
OXCT2	1.05201	0.646604	1.71161	0.838206
GSTT2	1.03915	0.716053	1.50803	0.839831
NUDT2	0.9757	0.76716	1.24093	0.84108
SGPL1	0.974539	0.752989	1.26127	0.844614
SDS	0.985108	0.847816	1.14463	0.844664
CYP1A2	0.771581	0.0564355	10.549	0.845916
GSTM3	0.989616	0.887096	1.10398	0.85161
PPAT	0.979707	0.788947	1.21659	0.852797
ADH1C	1.05874	0.578198	1.93864	0.853287
ACP1	1.02679	0.772497	1.36478	0.855536
SAT2	0.979566	0.784283	1.22347	0.855587
CYP2C8	0.91169	0.312609	2.65884	0.865561
GPX7	1.00915	0.906708	1.12317	0.867551
BAAT	0.992931	0.911944	1.08111	0.87018
MAOA	0.986293	0.835395	1.16445	0.870594
CYP3A5	0.934056	0.40825	2.13707	0.871661
AKR1C1	0.976043	0.721891	1.31967	0.874799
SULT1A2	0.972541	0.684312	1.38217	0.87662
GMPPA	1.02147	0.779994	1.33771	0.877312
PDE4D	0.982112	0.769707	1.25313	0.884576
CPS1	0.988985	0.842652	1.16073	0.892162
CA2	0.989946	0.853257	1.14853	0.893965
GAD2	0.982609	0.7588	1.27243	0.894168
SULT1A4	1.57076	0.00193781	1273.24	0.894873
DNMT1	1.0135	0.816912	1.2574	0.902983
DGUOK	0.9836	0.751801	1.28687	0.904013
ADSL	1.01358	0.802282	1.28052	0.909978
NNT	1.00943	0.857675	1.18803	0.910118
LDHC	0.988585	0.80412	1.21537	0.913239
GK2	2.0778	1.37e-06	3.14706e+06	0.919771
ITPKA	1.00922	0.839229	1.21365	0.922298
IDH2	0.991643	0.837387	1.17431	0.9225
MTHFD1	0.98634	0.740766	1.31333	0.92499
COMT	0.99188	0.836533	1.17608	0.925256
PLA2G4A	0.994532	0.882501	1.12078	0.928347
POLR1D	1.01145	0.783373	1.30592	0.930439
ALDH9A1	1.00895	0.803888	1.26631	0.938755
OGDHL	0.993484	0.840445	1.17439	0.938944
FTH1	0.993308	0.834439	1.18242	0.939806
POLR3G	0.993239	0.832666	1.18478	0.939899
EPRS	0.992414	0.813386	1.21085	0.940196
ENTPD6	0.992993	0.816941	1.20699	0.943704
PDE1A	1.00679	0.834112	1.21522	0.943804
HMBS	0.991132	0.773583	1.26986	0.943832
ADK	0.991003	0.769615	1.27608	0.944147
NADK	0.990089	0.742824	1.31966	0.945831
MLYCD	0.984471	0.622382	1.55722	0.946665
TH	1.03008	0.423641	2.50462	0.94788
ACO1	1.0069	0.81882	1.23819	0.948007
AGMAT	1.00737	0.802335	1.26481	0.949565
ADCY1	1.00321	0.900818	1.11725	0.953444
PCCA	1.00541	0.832401	1.21438	0.955344
TPH1	0.972047	0.296675	3.18488	0.962655
AOC3	0.996203	0.846531	1.17234	0.963476
GMPPB	0.993389	0.738898	1.33553	0.964966
GFPT2	1.00259	0.892745	1.12594	0.965184
DNMT3A	0.995258	0.796204	1.24408	0.966697
KHK	1.00468	0.797426	1.2658	0.968398
FMO1	1.00215	0.849982	1.18156	0.979612
PHGDH	1.00095	0.930102	1.0772	0.979709
GAMT	1.00148	0.887293	1.13037	0.980866
PPOX	1.00261	0.778602	1.29107	0.983876
MTMR2	1.002	0.802758	1.25069	0.985914
ADH1A	1.00683	0.45487	2.22856	0.986602
SMPD1	1.00145	0.831145	1.20665	0.987864
NANP	0.998601	0.754591	1.32151	0.992185
PLCD4	0.999241	0.768508	1.29925	0.995477
ALDH3B1	1.0003	0.852455	1.17379	0.997038
NIT2	1.00049	0.744292	1.34487	0.997421
