# Supplementary material for: Integrated analysis of metabolic gene features and the immune microenvironment: identification of DPYD-mediated prognostic model and therapeutic targets in pancreatic cancer
Source: BMC Gastroenterol. 2026 Mar 14;26:245. doi: 10.1186/s12876-026-04726-4 (PMC13101390; doi:10.1186/s12876-026-04726-4)
Supplement: Supplementary file 11 — Supplementary Material 11. [file 12876_2026_4726_MOESM11_ESM.xls]

## Sheet: riskscore
Supplementary Table S5. RS values of each model and sample：
ID	RS	model
TCGA.FB.AAPP	25.8269	RSF
TCGA.HZ.7289	23.3864	RSF
TCGA.2L.AAQL	62.599	RSF
TCGA.3A.A9IL	1.36509	RSF
TCGA.FB.AAPS	32.9436	RSF
TCGA.2J.AAB8	52.6811	RSF
TCGA.2J.AABT	17.4338	RSF
TCGA.OE.A75W	58.7752	RSF
TCGA.IB.8127	72.3129	RSF
TCGA.HZ.8002	65.8444	RSF
TCGA.HV.A5A6	18.139	RSF
TCGA.US.A779	60.8335	RSF
TCGA.3A.A9IR	11.1243	RSF
TCGA.HZ.8637	52.6699	RSF
TCGA.HZ.7923	52.9865	RSF
TCGA.IB.AAUN	62.1101	RSF
TCGA.LB.A7SX	63.4462	RSF
TCGA.HV.A7OP	11.5231	RSF
TCGA.IB.A5ST	21.2409	RSF
TCGA.3A.A9IC	24.29	RSF
TCGA.2J.AAB6	72.7427	RSF
TCGA.HZ.8003	36.8767	RSF
TCGA.H6.8124	74.5408	RSF
TCGA.HZ.A9TJ	8.48746	RSF
TCGA.FB.AAPY	34.4652	RSF
TCGA.FB.A545	48.2514	RSF
TCGA.2J.AABH	25.7739	RSF
TCGA.HZ.8317	62.8643	RSF
TCGA.2J.AABO	24.576	RSF
TCGA.3A.A9IS	1.01896	RSF
TCGA.IB.7891	33.1988	RSF
TCGA.2J.AABA	69.2679	RSF
TCGA.US.A776	7.87874	RSF
TCGA.IB.7886	86.2318	RSF
TCGA.PZ.A5RE	60.0486	RSF
TCGA.XD.AAUG	13.4928	RSF
TCGA.HV.A5A3	88.6079	RSF
TCGA.2L.AAQJ	39.6041	RSF
TCGA.HZ.A77O	70.6732	RSF
TCGA.FB.AAQ2	72.0085	RSF
TCGA.FB.AAQ1	58.4366	RSF
TCGA.HV.AA8V	22.4838	RSF
TCGA.3A.A9IH	34.5747	RSF
TCGA.3A.A9IO	1.15658	RSF
TCGA.IB.AAUW	59.5424	RSF
TCGA.HV.AA8X	42.34	RSF
TCGA.F2.A7TX	87.0587	RSF
TCGA.IB.7644	45.7458	RSF
TCGA.IB.A5SS	71.4579	RSF
TCGA.IB.7897	36.4109	RSF
TCGA.IB.7889	63.426	RSF
TCGA.US.A77J	31.919	RSF
TCGA.3A.A9IZ	70.2338	RSF
TCGA.IB.8126	26.9046	RSF
TCGA.HZ.8001	19.2351	RSF
TCGA.2J.AABR	20.4101	RSF
TCGA.F2.A44H	33.6659	RSF
TCGA.Z5.AAPL	13.395	RSF
TCGA.IB.AAUR	12.5641	RSF
TCGA.F2.A8YN	33.7264	RSF
TCGA.3A.A9IJ	1.3448	RSF
TCGA.FB.AAPU	49.7002	RSF
TCGA.IB.7885	35.6011	RSF
TCGA.IB.AAUO	77.0555	RSF
TCGA.IB.7645	31.6402	RSF
TCGA.F2.6879	78.1345	RSF
TCGA.FB.AAQ6	61.4049	RSF
TCGA.IB.AAUU	30.1453	RSF
TCGA.HZ.7924	37.1906	RSF
TCGA.XD.AAUH	5.7323	RSF
TCGA.S4.A8RM	22.4841	RSF
TCGA.S4.A8RP	37.297	RSF
TCGA.HZ.A49I	31.2689	RSF
TCGA.2J.AABI	16.6507	RSF
TCGA.3A.A9I9	51.9881	RSF
TCGA.HZ.8636	77.1947	RSF
TCGA.HZ.8005	89.8974	RSF
TCGA.HV.A5A4	36.1399	RSF
TCGA.2J.AAB4	22.2795	RSF
TCGA.HV.A7OL	53.9972	RSF
TCGA.IB.AAUP	27.6897	RSF
TCGA.FB.A5VM	42.1828	RSF
TCGA.IB.A5SQ	54.2181	RSF
TCGA.2J.AABE	20.4414	RSF
TCGA.YH.A8SY	28.1144	RSF
TCGA.HZ.8638	68.1596	RSF
TCGA.IB.A6UF	36.8991	RSF
TCGA.HZ.7918	29.2093	RSF
TCGA.US.A77E	54.9588	RSF
TCGA.RB.A7B8	49.4452	RSF
TCGA.IB.A7M4	40.0741	RSF
TCGA.IB.7654	50.7403	RSF
TCGA.2J.AAB1	73.7023	RSF
TCGA.IB.AAUS	42.2119	RSF
TCGA.IB.AAUT	41.9549	RSF
TCGA.2L.AAQM	14.2297	RSF
TCGA.3A.A9IX	37.1176	RSF
TCGA.2L.AAQE	41.2604	RSF
TCGA.3A.A9I5	10.0222	RSF
TCGA.FB.AAQ0	54.2914	RSF
TCGA.2J.AABP	47.3907	RSF
TCGA.FB.A4P6	19.8284	RSF
TCGA.XD.AAUI	51.4699	RSF
TCGA.3E.AAAZ	23.6916	RSF
TCGA.RB.AA9M	18.8771	RSF
TCGA.3E.AAAY	8.14082	RSF
TCGA.FB.A4P5	60.6235	RSF
TCGA.S4.A8RO	26.6597	RSF
TCGA.YB.A89D	38.6368	RSF
TCGA.IB.A5SO	59.2737	RSF
TCGA.XN.A8T3	19.7848	RSF
TCGA.IB.A5SP	48.2679	RSF
TCGA.IB.7646	90.206	RSF
TCGA.3A.A9IU	70.5395	RSF
TCGA.2J.AABV	33.4349	RSF
TCGA.3A.A9IV	5.32981	RSF
TCGA.Q3.AA2A	55.1274	RSF
TCGA.F2.A44G	65.4811	RSF
TCGA.IB.7652	27.4161	RSF
TCGA.LB.A9Q5	52.595	RSF
TCGA.FB.A78T	70.2871	RSF
TCGA.IB.7893	86.1792	RSF
TCGA.3A.A9IB	86.2752	RSF
TCGA.IB.A6UG	74.1697	RSF
TCGA.HZ.A49G	28.194	RSF
TCGA.IB.7651	53.825	RSF
TCGA.F2.7273	43.3995	RSF
TCGA.IB.7890	53.7266	RSF
TCGA.3A.A9I7	21.9766	RSF
TCGA.FB.AAQ3	61.0939	RSF
TCGA.HZ.A77P	36.117	RSF
TCGA.HZ.A4BK	44.5409	RSF
TCGA.XD.AAUL	18.1371	RSF
TCGA.IB.AAUV	20.9647	RSF
TCGA.H6.A45N	26.6569	RSF
TCGA.HZ.8519	33.8785	RSF
TCGA.2J.AABF	36.2203	RSF
TCGA.IB.A7LX	57.4486	RSF
TCGA.3A.A9J0	17.7486	RSF
TCGA.2J.AAB9	38.4552	RSF
TCGA.IB.AAUQ	39.6474	RSF
TCGA.2L.AAQI	68.9307	RSF
TCGA.F2.6880	42.6123	RSF
TCGA.L1.A7W4	76.398	RSF
TCGA.IB.7647	38.5992	RSF
TCGA.F2.7276	55.0578	RSF
TCGA.FB.A7DR	62.1688	RSF
TCGA.IB.7649	47.5533	RSF
TCGA.HZ.7925	60.4398	RSF
TCGA.2L.AAQA	68.5056	RSF
TCGA.YY.A8LH	33.3504	RSF
TCGA.M8.A5N4	31.2418	RSF
TCGA.IB.7887	84.7355	RSF
TCGA.FB.AAPZ	18.4689	RSF
TCGA.HV.A5A5	23.125	RSF
TCGA.HZ.A49H	7.9234	RSF
TCGA.Q3.A5QY	13.3294	RSF
TCGA.HZ.7920	57.2373	RSF
TCGA.HZ.7919	73.3865	RSF
TCGA.HZ.8315	81.3476	RSF
TCGA.HZ.7926	65.322	RSF
TCGA.IB.7888	26.0915	RSF
TCGA.HZ.A4BH	21.0537	RSF
TCGA.US.A774	44.4395	RSF
TCGA.H8.A6C1	21.8791	RSF
TCGA.XN.A8T5	26.3877	RSF
TCGA.2J.AABU	61.0069	RSF
TCGA.2J.AABK	26.7412	RSF
TCGA.LB.A8F3	9.74056	RSF
TCGA.HZ.A77Q	66.1594	RSF
TCGA.FB.AAPQ	32.313	RSF
TCGA.3A.A9IN	2.49539	RSF
GSM711904	35.3331	RSF
GSM711906	39.6944	RSF
GSM711908	69.5464	RSF
GSM711910	34.1337	RSF
GSM711914	47.4566	RSF
GSM711916	71.5441	RSF
GSM711922	27.7272	RSF
GSM711924	87.6836	RSF
GSM711926	42.9681	RSF
GSM711928	74.2557	RSF
GSM711930	53.4651	RSF
GSM711932	36.4559	RSF
GSM711934	49.464	RSF
GSM711936	50.9842	RSF
GSM711938	53.9917	RSF
GSM711940	21.7321	RSF
GSM711942	49.9415	RSF
GSM711944	19.5026	RSF
GSM711946	25.9142	RSF
GSM711948	12.4496	RSF
GSM711950	32.0146	RSF
GSM711952	65.1614	RSF
GSM711954	51.0851	RSF
GSM711956	59.417	RSF
GSM711958	44.8801	RSF
GSM711960	68.9453	RSF
GSM711962	55.5038	RSF
GSM711964	57.3353	RSF
GSM711966	39.3814	RSF
GSM711968	34.238	RSF
GSM711970	58.6203	RSF
GSM711972	71.9234	RSF
GSM711974	68.2529	RSF
GSM711976	36.9215	RSF
GSM711978	55.8936	RSF
GSM711980	68.1518	RSF
GSM711982	58.0494	RSF
GSM711984	50.675	RSF
GSM711986	55.5973	RSF
GSM711988	23.5969	RSF
GSM711990	33.8727	RSF
GSM711992	50.4234	RSF
GSM1383778	84.3864	RSF
GSM1383779	38.5109	RSF
GSM1383780	49.7152	RSF
GSM1383781	30.7595	RSF
GSM1383782	38.351	RSF
GSM1383783	44.784	RSF
GSM1383784	56.5153	RSF
GSM1383785	61.5448	RSF
GSM1383786	37.8039	RSF
GSM1383787	9.87379	RSF
GSM1383788	41.1049	RSF
GSM1383789	57.9146	RSF
GSM1383790	46.2867	RSF
GSM1383791	46.3827	RSF
GSM1383792	40.3162	RSF
GSM1383793	33.1819	RSF
GSM1383794	55.5288	RSF
GSM1383795	43.6489	RSF
GSM1383796	17.6388	RSF
GSM1383797	85.5981	RSF
GSM1383798	33.5308	RSF
GSM1383799	29.085	RSF
GSM1383800	74.9704	RSF
GSM1383801	70.5165	RSF
GSM1383802	42.719	RSF
GSM1383803	41.7153	RSF
GSM1383804	38.9886	RSF
GSM1383805	77.407	RSF
GSM1383806	74.2859	RSF
GSM1383807	36.6342	RSF
GSM1383808	46.606	RSF
GSM1383809	33.4399	RSF
GSM1383810	49.1342	RSF
GSM1383811	6.05985	RSF
GSM1383812	8.83146	RSF
GSM1383813	55.0244	RSF
GSM1383814	35.9036	RSF
GSM1383815	51.2181	RSF
GSM1383816	48.879	RSF
GSM1383817	71.4381	RSF
GSM1383818	75.6192	RSF
GSM1383819	3.17773	RSF
GSM1383820	80.9293	RSF
GSM1383821	4.29275	RSF
GSM1383822	24.2668	RSF
GSM1383823	55.1204	RSF
GSM1383824	26.976	RSF
GSM1383825	32.7947	RSF
GSM1383826	13.8343	RSF
GSM1383827	37.2237	RSF
GSM1383828	34.5917	RSF
GSM1383829	42.1823	RSF
GSM1383830	68.2666	RSF
GSM1383831	42.0182	RSF
GSM1383832	37.6623	RSF
GSM1383833	32.6906	RSF
GSM1383834	14.504	RSF
GSM1383835	46.4827	RSF
GSM1383836	60.3991	RSF
GSM1383837	59.4488	RSF
GSM1383838	42.6369	RSF
GSM1383839	87.0623	RSF
GSM1383840	51.8384	RSF
TCGA.FB.AAPP	-0.906969	RSF + CoxBoost
TCGA.HZ.7289	-0.75966	RSF + CoxBoost
TCGA.2L.AAQL	0.0138724	RSF + CoxBoost
TCGA.3A.A9IL	-1.99444	RSF + CoxBoost
TCGA.FB.AAPS	0.0559394	RSF + CoxBoost
TCGA.2J.AAB8	-0.0614596	RSF + CoxBoost
TCGA.2J.AABT	-0.389107	RSF + CoxBoost
TCGA.OE.A75W	-0.229158	RSF + CoxBoost
TCGA.IB.8127	0.431953	RSF + CoxBoost
TCGA.HZ.8002	0.0708988	RSF + CoxBoost
TCGA.HV.A5A6	-0.546323	RSF + CoxBoost
TCGA.US.A779	0.0138216	RSF + CoxBoost
TCGA.3A.A9IR	-2.94609	RSF + CoxBoost
TCGA.HZ.8637	-0.13526	RSF + CoxBoost
TCGA.HZ.7923	0.00877446	RSF + CoxBoost
TCGA.IB.AAUN	0.635716	RSF + CoxBoost
TCGA.LB.A7SX	0.109328	RSF + CoxBoost
TCGA.HV.A7OP	-1.5598	RSF + CoxBoost
TCGA.IB.A5ST	-0.154826	RSF + CoxBoost
TCGA.3A.A9IC	-0.224127	RSF + CoxBoost
TCGA.2J.AAB6	0.391891	RSF + CoxBoost
TCGA.HZ.8003	0.152718	RSF + CoxBoost
TCGA.H6.8124	1.10241	RSF + CoxBoost
TCGA.HZ.A9TJ	-0.445391	RSF + CoxBoost
TCGA.FB.AAPY	0.0072166	RSF + CoxBoost
TCGA.FB.A545	0.772957	RSF + CoxBoost
TCGA.2J.AABH	0.0138881	RSF + CoxBoost
TCGA.HZ.8317	0.0980501	RSF + CoxBoost
TCGA.2J.AABO	-0.0673493	RSF + CoxBoost
TCGA.3A.A9IS	-2.61569	RSF + CoxBoost
TCGA.IB.7891	-0.0913092	RSF + CoxBoost
TCGA.2J.AABA	0.499092	RSF + CoxBoost
TCGA.US.A776	-1.54747	RSF + CoxBoost
TCGA.IB.7886	0.445107	RSF + CoxBoost
TCGA.PZ.A5RE	0.679003	RSF + CoxBoost
TCGA.XD.AAUG	-0.499413	RSF + CoxBoost
TCGA.HV.A5A3	1.17995	RSF + CoxBoost
TCGA.2L.AAQJ	-0.00731484	RSF + CoxBoost
TCGA.HZ.A77O	0.625839	RSF + CoxBoost
TCGA.FB.AAQ2	0.0565192	RSF + CoxBoost
TCGA.FB.AAQ1	0.0641786	RSF + CoxBoost
TCGA.HV.AA8V	0.112943	RSF + CoxBoost
TCGA.3A.A9IH	0.775527	RSF + CoxBoost
TCGA.3A.A9IO	-2.07552	RSF + CoxBoost
TCGA.IB.AAUW	-0.00614996	RSF + CoxBoost
TCGA.HV.AA8X	0.206193	RSF + CoxBoost
TCGA.F2.A7TX	0.518959	RSF + CoxBoost
TCGA.IB.7644	-0.12498	RSF + CoxBoost
TCGA.IB.A5SS	1.10002	RSF + CoxBoost
TCGA.IB.7897	-0.440914	RSF + CoxBoost
TCGA.IB.7889	0.386141	RSF + CoxBoost
TCGA.US.A77J	-0.326908	RSF + CoxBoost
TCGA.3A.A9IZ	1.08053	RSF + CoxBoost
TCGA.IB.8126	0.475986	RSF + CoxBoost
TCGA.HZ.8001	-0.129474	RSF + CoxBoost
TCGA.2J.AABR	0.0828085	RSF + CoxBoost
TCGA.F2.A44H	-0.059144	RSF + CoxBoost
TCGA.Z5.AAPL	-0.902548	RSF + CoxBoost
TCGA.IB.AAUR	-0.00351313	RSF + CoxBoost
TCGA.F2.A8YN	-0.0266873	RSF + CoxBoost
TCGA.3A.A9IJ	-3.97102	RSF + CoxBoost
TCGA.FB.AAPU	0.120435	RSF + CoxBoost
TCGA.IB.7885	0.342487	RSF + CoxBoost
TCGA.IB.AAUO	0.356736	RSF + CoxBoost
TCGA.IB.7645	-0.327809	RSF + CoxBoost
TCGA.F2.6879	0.600628	RSF + CoxBoost
TCGA.FB.AAQ6	-0.00920721	RSF + CoxBoost
TCGA.IB.AAUU	0.167336	RSF + CoxBoost
TCGA.HZ.7924	0.332458	RSF + CoxBoost
TCGA.XD.AAUH	-0.954584	RSF + CoxBoost
TCGA.S4.A8RM	0.121055	RSF + CoxBoost
TCGA.S4.A8RP	0.465922	RSF + CoxBoost
TCGA.HZ.A49I	-0.515251	RSF + CoxBoost
TCGA.2J.AABI	-0.670768	RSF + CoxBoost
TCGA.3A.A9I9	-0.152521	RSF + CoxBoost
TCGA.HZ.8636	0.576862	RSF + CoxBoost
TCGA.HZ.8005	1.65363	RSF + CoxBoost
TCGA.HV.A5A4	-0.0107161	RSF + CoxBoost
TCGA.2J.AAB4	0.0651255	RSF + CoxBoost
TCGA.HV.A7OL	0.430295	RSF + CoxBoost
TCGA.IB.AAUP	0.00925375	RSF + CoxBoost
TCGA.FB.A5VM	-0.267029	RSF + CoxBoost
TCGA.IB.A5SQ	-0.055005	RSF + CoxBoost
TCGA.2J.AABE	-0.334473	RSF + CoxBoost
TCGA.YH.A8SY	0.410801	RSF + CoxBoost
TCGA.HZ.8638	0.146653	RSF + CoxBoost
TCGA.IB.A6UF	0.566674	RSF + CoxBoost
TCGA.HZ.7918	-0.122957	RSF + CoxBoost
TCGA.US.A77E	0.400317	RSF + CoxBoost
TCGA.RB.A7B8	0.0424193	RSF + CoxBoost
TCGA.IB.A7M4	0.0454093	RSF + CoxBoost
TCGA.IB.7654	0.140736	RSF + CoxBoost
TCGA.2J.AAB1	0.458014	RSF + CoxBoost
TCGA.IB.AAUS	0.471695	RSF + CoxBoost
TCGA.IB.AAUT	0.0492124	RSF + CoxBoost
TCGA.2L.AAQM	-0.738013	RSF + CoxBoost
TCGA.3A.A9IX	0.0433112	RSF + CoxBoost
TCGA.2L.AAQE	0.344733	RSF + CoxBoost
TCGA.3A.A9I5	-1.28857	RSF + CoxBoost
TCGA.FB.AAQ0	0.42355	RSF + CoxBoost
TCGA.2J.AABP	0.906905	RSF + CoxBoost
TCGA.FB.A4P6	-0.049646	RSF + CoxBoost
TCGA.XD.AAUI	0.033729	RSF + CoxBoost
TCGA.3E.AAAZ	0.222977	RSF + CoxBoost
TCGA.RB.AA9M	-0.411654	RSF + CoxBoost
TCGA.3E.AAAY	-0.506039	RSF + CoxBoost
TCGA.FB.A4P5	-0.0969818	RSF + CoxBoost
TCGA.S4.A8RO	0.481234	RSF + CoxBoost
TCGA.YB.A89D	0.381026	RSF + CoxBoost
TCGA.IB.A5SO	0.430052	RSF + CoxBoost
TCGA.XN.A8T3	-0.195187	RSF + CoxBoost
TCGA.IB.A5SP	0.780466	RSF + CoxBoost
TCGA.IB.7646	1.04362	RSF + CoxBoost
TCGA.3A.A9IU	0.471452	RSF + CoxBoost
TCGA.2J.AABV	-0.541464	RSF + CoxBoost
TCGA.3A.A9IV	-1.66628	RSF + CoxBoost
TCGA.Q3.AA2A	0.460916	RSF + CoxBoost
TCGA.F2.A44G	0.0770799	RSF + CoxBoost
TCGA.IB.7652	0.244263	RSF + CoxBoost
TCGA.LB.A9Q5	0.106721	RSF + CoxBoost
TCGA.FB.A78T	0.241454	RSF + CoxBoost
TCGA.IB.7893	0.700996	RSF + CoxBoost
TCGA.3A.A9IB	1.02133	RSF + CoxBoost
TCGA.IB.A6UG	-0.0107338	RSF + CoxBoost
TCGA.HZ.A49G	0.0378587	RSF + CoxBoost
TCGA.IB.7651	0.949513	RSF + CoxBoost
TCGA.F2.7273	0.289239	RSF + CoxBoost
TCGA.IB.7890	0.541336	RSF + CoxBoost
TCGA.3A.A9I7	-0.139513	RSF + CoxBoost
TCGA.FB.AAQ3	0.196739	RSF + CoxBoost
TCGA.HZ.A77P	0.113478	RSF + CoxBoost
TCGA.HZ.A4BK	0.604383	RSF + CoxBoost
TCGA.XD.AAUL	-0.179474	RSF + CoxBoost
TCGA.IB.AAUV	-0.417764	RSF + CoxBoost
TCGA.H6.A45N	-0.391475	RSF + CoxBoost
TCGA.HZ.8519	-0.512078	RSF + CoxBoost
TCGA.2J.AABF	-0.197256	RSF + CoxBoost
TCGA.IB.A7LX	0.0720451	RSF + CoxBoost
TCGA.3A.A9J0	0.0612369	RSF + CoxBoost
TCGA.2J.AAB9	-0.165498	RSF + CoxBoost
TCGA.IB.AAUQ	-0.134822	RSF + CoxBoost
TCGA.2L.AAQI	0.294492	RSF + CoxBoost
TCGA.F2.6880	-0.0881695	RSF + CoxBoost
TCGA.L1.A7W4	0.658454	RSF + CoxBoost
TCGA.IB.7647	0.644545	RSF + CoxBoost
TCGA.F2.7276	-0.0965852	RSF + CoxBoost
TCGA.FB.A7DR	0.0928165	RSF + CoxBoost
TCGA.IB.7649	-0.132351	RSF + CoxBoost
TCGA.HZ.7925	0.919085	RSF + CoxBoost
TCGA.2L.AAQA	0.363835	RSF + CoxBoost
TCGA.YY.A8LH	0.0623198	RSF + CoxBoost
TCGA.M8.A5N4	0.669444	RSF + CoxBoost
TCGA.IB.7887	0.996087	RSF + CoxBoost
TCGA.FB.AAPZ	0.328188	RSF + CoxBoost
TCGA.HV.A5A5	-0.412315	RSF + CoxBoost
TCGA.HZ.A49H	-0.692464	RSF + CoxBoost
TCGA.Q3.A5QY	-0.314798	RSF + CoxBoost
TCGA.HZ.7920	-0.247811	RSF + CoxBoost
TCGA.HZ.7919	0.931685	RSF + CoxBoost
TCGA.HZ.8315	0.452129	RSF + CoxBoost
TCGA.HZ.7926	0.815659	RSF + CoxBoost
TCGA.IB.7888	0.187593	RSF + CoxBoost
TCGA.HZ.A4BH	-0.668947	RSF + CoxBoost
TCGA.US.A774	0.147684	RSF + CoxBoost
TCGA.H8.A6C1	-0.604116	RSF + CoxBoost
TCGA.XN.A8T5	0.274097	RSF + CoxBoost
TCGA.2J.AABU	0.908864	RSF + CoxBoost
TCGA.2J.AABK	-0.173117	RSF + CoxBoost
TCGA.LB.A8F3	-0.939732	RSF + CoxBoost
TCGA.HZ.A77Q	0.338488	RSF + CoxBoost
TCGA.FB.AAPQ	-0.00882878	RSF + CoxBoost
TCGA.3A.A9IN	-1.81946	RSF + CoxBoost
GSM711904	-0.459192	RSF + CoxBoost
GSM711906	-0.0822448	RSF + CoxBoost
GSM711908	0.173128	RSF + CoxBoost
GSM711910	-0.265801	RSF + CoxBoost
GSM711914	-0.104054	RSF + CoxBoost
GSM711916	0.92726	RSF + CoxBoost
GSM711922	-0.0186513	RSF + CoxBoost
GSM711924	1.47292	RSF + CoxBoost
GSM711926	0.330034	RSF + CoxBoost
GSM711928	1.01865	RSF + CoxBoost
GSM711930	0.964562	RSF + CoxBoost
GSM711932	0.0912819	RSF + CoxBoost
GSM711934	0.0360894	RSF + CoxBoost
GSM711936	0.548354	RSF + CoxBoost
GSM711938	0.450789	RSF + CoxBoost
GSM711940	-0.380412	RSF + CoxBoost
GSM711942	-0.466577	RSF + CoxBoost
GSM711944	-0.805728	RSF + CoxBoost
GSM711946	-0.288252	RSF + CoxBoost
GSM711948	-0.622937	RSF + CoxBoost
GSM711950	-0.735788	RSF + CoxBoost
GSM711952	0.862784	RSF + CoxBoost
GSM711954	0.225359	RSF + CoxBoost
GSM711956	0.78114	RSF + CoxBoost
GSM711958	0.362322	RSF + CoxBoost
GSM711960	0.793123	RSF + CoxBoost
GSM711962	0.400772	RSF + CoxBoost
GSM711964	0.0470303	RSF + CoxBoost
GSM711966	0.774678	RSF + CoxBoost
GSM711968	-0.36197	RSF + CoxBoost
GSM711970	0.132943	RSF + CoxBoost
GSM711972	0.383826	RSF + CoxBoost
GSM711974	0.538805	RSF + CoxBoost
GSM711976	-0.234188	RSF + CoxBoost
GSM711978	0.230524	RSF + CoxBoost
GSM711980	0.707813	RSF + CoxBoost
GSM711982	0.753372	RSF + CoxBoost
GSM711984	-0.0396896	RSF + CoxBoost
GSM711986	0.321154	RSF + CoxBoost
GSM711988	-1.18594	RSF + CoxBoost
GSM711990	-0.29913	RSF + CoxBoost
GSM711992	0.0691096	RSF + CoxBoost
GSM1383778	1.11991	RSF + CoxBoost
GSM1383779	-0.232466	RSF + CoxBoost
GSM1383780	-0.0213679	RSF + CoxBoost
GSM1383781	-1.01647	RSF + CoxBoost
GSM1383782	0.81595	RSF + CoxBoost
GSM1383783	1.16281	RSF + CoxBoost
GSM1383784	0.798245	RSF + CoxBoost
GSM1383785	0.595886	RSF + CoxBoost
GSM1383786	-0.296041	RSF + CoxBoost
GSM1383787	-1.03072	RSF + CoxBoost
GSM1383788	-0.436831	RSF + CoxBoost
GSM1383789	0.770773	RSF + CoxBoost
GSM1383790	-0.206354	RSF + CoxBoost
GSM1383791	-0.306054	RSF + CoxBoost
GSM1383792	-0.181362	RSF + CoxBoost
GSM1383793	-0.010732	RSF + CoxBoost
GSM1383794	-0.102857	RSF + CoxBoost
GSM1383795	0.335845	RSF + CoxBoost
GSM1383796	-1.19949	RSF + CoxBoost
GSM1383797	0.578183	RSF + CoxBoost
GSM1383798	0.0918731	RSF + CoxBoost
GSM1383799	-0.251288	RSF + CoxBoost
GSM1383800	0.0775603	RSF + CoxBoost
GSM1383801	1.18642	RSF + CoxBoost
GSM1383802	0.35012	RSF + CoxBoost
GSM1383803	-0.218743	RSF + CoxBoost
GSM1383804	-0.36636	RSF + CoxBoost
GSM1383805	0.786712	RSF + CoxBoost
GSM1383806	0.447243	RSF + CoxBoost
GSM1383807	0.0732858	RSF + CoxBoost
GSM1383808	0.348913	RSF + CoxBoost
GSM1383809	0.0557352	RSF + CoxBoost
GSM1383810	0.235315	RSF + CoxBoost
GSM1383811	-0.917632	RSF + CoxBoost
GSM1383812	-1.12743	RSF + CoxBoost
GSM1383813	0.646206	RSF + CoxBoost
GSM1383814	-0.42455	RSF + CoxBoost
GSM1383815	0.3261	RSF + CoxBoost
GSM1383816	0.868761	RSF + CoxBoost
GSM1383817	0.202803	RSF + CoxBoost
GSM1383818	0.610239	RSF + CoxBoost
GSM1383819	-1.40261	RSF + CoxBoost
GSM1383820	1.81285	RSF + CoxBoost
GSM1383821	-1.42355	RSF + CoxBoost
GSM1383822	-0.515614	RSF + CoxBoost
GSM1383823	0.400476	RSF + CoxBoost
GSM1383824	-0.838079	RSF + CoxBoost
GSM1383825	-0.524516	RSF + CoxBoost
GSM1383826	-0.560312	RSF + CoxBoost
GSM1383827	-0.146592	RSF + CoxBoost
GSM1383828	0.186475	RSF + CoxBoost
GSM1383829	1.01642	RSF + CoxBoost
GSM1383830	0.385473	RSF + CoxBoost
GSM1383831	-0.600062	RSF + CoxBoost
GSM1383832	-0.349496	RSF + CoxBoost
GSM1383833	0.269313	RSF + CoxBoost
GSM1383834	-0.795494	RSF + CoxBoost
GSM1383835	0.177583	RSF + CoxBoost
GSM1383836	-0.0412161	RSF + CoxBoost
GSM1383837	0.495515	RSF + CoxBoost
GSM1383838	0.0553694	RSF + CoxBoost
GSM1383839	1.66555	RSF + CoxBoost
GSM1383840	0.373519	RSF + CoxBoost
TCGA.FB.AAPP	0.0586964	RSF + Enet[伪=0.1]
TCGA.HZ.7289	0.265115	RSF + Enet[伪=0.1]
TCGA.2L.AAQL	0.914805	RSF + Enet[伪=0.1]
TCGA.3A.A9IL	-0.82457	RSF + Enet[伪=0.1]
TCGA.FB.AAPS	0.957708	RSF + Enet[伪=0.1]
TCGA.2J.AAB8	0.859682	RSF + Enet[伪=0.1]
TCGA.2J.AABT	0.614155	RSF + Enet[伪=0.1]
TCGA.OE.A75W	0.700481	RSF + Enet[伪=0.1]
TCGA.IB.8127	1.43724	RSF + Enet[伪=0.1]
TCGA.HZ.8002	1.05847	RSF + Enet[伪=0.1]
TCGA.HV.A5A6	0.547271	RSF + Enet[伪=0.1]
TCGA.US.A779	0.921147	RSF + Enet[伪=0.1]
TCGA.3A.A9IR	-1.57195	RSF + Enet[伪=0.1]
TCGA.HZ.8637	0.846427	RSF + Enet[伪=0.1]
TCGA.HZ.7923	0.982278	RSF + Enet[伪=0.1]
TCGA.IB.AAUN	1.55091	RSF + Enet[伪=0.1]
TCGA.LB.A7SX	1.05218	RSF + Enet[伪=0.1]
TCGA.HV.A7OP	-0.499655	RSF + Enet[伪=0.1]
TCGA.IB.A5ST	0.810619	RSF + Enet[伪=0.1]
TCGA.3A.A9IC	0.777797	RSF + Enet[伪=0.1]
TCGA.2J.AAB6	1.36246	RSF + Enet[伪=0.1]
TCGA.HZ.8003	1.07167	RSF + Enet[伪=0.1]
TCGA.H6.8124	1.9941	RSF + Enet[伪=0.1]
TCGA.HZ.A9TJ	0.601058	RSF + Enet[伪=0.1]
TCGA.FB.AAPY	0.959283	RSF + Enet[伪=0.1]
TCGA.FB.A545	1.67989	RSF + Enet[伪=0.1]
TCGA.2J.AABH	1.00627	RSF + Enet[伪=0.1]
TCGA.HZ.8317	1.06829	RSF + Enet[伪=0.1]
TCGA.2J.AABO	0.890021	RSF + Enet[伪=0.1]
TCGA.3A.A9IS	-1.46159	RSF + Enet[伪=0.1]
TCGA.IB.7891	0.894074	RSF + Enet[伪=0.1]
TCGA.2J.AABA	1.44594	RSF + Enet[伪=0.1]
TCGA.US.A776	-0.416251	RSF + Enet[伪=0.1]
TCGA.IB.7886	1.40006	RSF + Enet[伪=0.1]
TCGA.PZ.A5RE	1.52793	RSF + Enet[伪=0.1]
TCGA.XD.AAUG	0.491318	RSF + Enet[伪=0.1]
TCGA.HV.A5A3	2.02818	RSF + Enet[伪=0.1]
TCGA.2L.AAQJ	0.968067	RSF + Enet[伪=0.1]
TCGA.HZ.A77O	1.47897	RSF + Enet[伪=0.1]
TCGA.FB.AAQ2	1.05197	RSF + Enet[伪=0.1]
TCGA.FB.AAQ1	1.01718	RSF + Enet[伪=0.1]
TCGA.HV.AA8V	1.05942	RSF + Enet[伪=0.1]
TCGA.3A.A9IH	1.63601	RSF + Enet[伪=0.1]
TCGA.3A.A9IO	-0.977552	RSF + Enet[伪=0.1]
TCGA.IB.AAUW	0.97931	RSF + Enet[伪=0.1]
TCGA.HV.AA8X	1.1514	RSF + Enet[伪=0.1]
TCGA.F2.A7TX	1.44839	RSF + Enet[伪=0.1]
TCGA.IB.7644	0.839142	RSF + Enet[伪=0.1]
TCGA.IB.A5SS	1.9537	RSF + Enet[伪=0.1]
TCGA.IB.7897	0.6262	RSF + Enet[伪=0.1]
TCGA.IB.7889	1.31494	RSF + Enet[伪=0.1]
TCGA.US.A77J	0.637716	RSF + Enet[伪=0.1]
TCGA.3A.A9IZ	1.92017	RSF + Enet[伪=0.1]
TCGA.IB.8126	1.35008	RSF + Enet[伪=0.1]
TCGA.HZ.8001	0.867104	RSF + Enet[伪=0.1]
TCGA.2J.AABR	1.04375	RSF + Enet[伪=0.1]
TCGA.F2.A44H	0.806836	RSF + Enet[伪=0.1]
TCGA.Z5.AAPL	0.233789	RSF + Enet[伪=0.1]
TCGA.IB.AAUR	0.997468	RSF + Enet[伪=0.1]
TCGA.F2.A8YN	0.980342	RSF + Enet[伪=0.1]
TCGA.3A.A9IJ	-2.61002	RSF + Enet[伪=0.1]
TCGA.FB.AAPU	1.06809	RSF + Enet[伪=0.1]
TCGA.IB.7885	1.28822	RSF + Enet[伪=0.1]
TCGA.IB.AAUO	1.26545	RSF + Enet[伪=0.1]
TCGA.IB.7645	0.752993	RSF + Enet[伪=0.1]
TCGA.F2.6879	1.53148	RSF + Enet[伪=0.1]
TCGA.FB.AAQ6	0.882949	RSF + Enet[伪=0.1]
TCGA.IB.AAUU	1.10982	RSF + Enet[伪=0.1]
TCGA.HZ.7924	1.23879	RSF + Enet[伪=0.1]
TCGA.XD.AAUH	0.155289	RSF + Enet[伪=0.1]
TCGA.S4.A8RM	1.08008	RSF + Enet[伪=0.1]
TCGA.S4.A8RP	1.37375	RSF + Enet[伪=0.1]
TCGA.HZ.A49I	0.552925	RSF + Enet[伪=0.1]
TCGA.2J.AABI	0.380803	RSF + Enet[伪=0.1]
TCGA.3A.A9I9	0.77834	RSF + Enet[伪=0.1]
TCGA.HZ.8636	1.53452	RSF + Enet[伪=0.1]
TCGA.HZ.8005	2.40298	RSF + Enet[伪=0.1]
TCGA.HV.A5A4	0.972059	RSF + Enet[伪=0.1]
TCGA.2J.AAB4	1.01419	RSF + Enet[伪=0.1]
TCGA.HV.A7OL	1.30772	RSF + Enet[伪=0.1]
TCGA.IB.AAUP	1.02058	RSF + Enet[伪=0.1]
TCGA.FB.A5VM	0.66158	RSF + Enet[伪=0.1]
TCGA.IB.A5SQ	0.899371	RSF + Enet[伪=0.1]
TCGA.2J.AABE	0.70207	RSF + Enet[伪=0.1]
TCGA.YH.A8SY	1.33933	RSF + Enet[伪=0.1]
TCGA.HZ.8638	1.13075	RSF + Enet[伪=0.1]
TCGA.IB.A6UF	1.4992	RSF + Enet[伪=0.1]
TCGA.HZ.7918	0.829448	RSF + Enet[伪=0.1]
TCGA.US.A77E	1.32376	RSF + Enet[伪=0.1]
TCGA.RB.A7B8	0.988707	RSF + Enet[伪=0.1]
TCGA.IB.A7M4	1.0155	RSF + Enet[伪=0.1]
TCGA.IB.7654	1.07732	RSF + Enet[伪=0.1]
TCGA.2J.AAB1	1.3139	RSF + Enet[伪=0.1]
TCGA.IB.AAUS	1.35148	RSF + Enet[伪=0.1]
TCGA.IB.AAUT	0.938453	RSF + Enet[伪=0.1]
TCGA.2L.AAQM	0.272384	RSF + Enet[伪=0.1]
TCGA.3A.A9IX	1.03819	RSF + Enet[伪=0.1]
TCGA.2L.AAQE	1.32337	RSF + Enet[伪=0.1]
TCGA.3A.A9I5	-0.281609	RSF + Enet[伪=0.1]
TCGA.FB.AAQ0	1.29135	RSF + Enet[伪=0.1]
TCGA.2J.AABP	1.65939	RSF + Enet[伪=0.1]
TCGA.FB.A4P6	0.904274	RSF + Enet[伪=0.1]
TCGA.XD.AAUI	0.983509	RSF + Enet[伪=0.1]
TCGA.3E.AAAZ	1.1655	RSF + Enet[伪=0.1]
TCGA.RB.AA9M	0.648902	RSF + Enet[伪=0.1]
TCGA.3E.AAAY	0.524888	RSF + Enet[伪=0.1]
TCGA.FB.A4P5	0.824471	RSF + Enet[伪=0.1]
TCGA.S4.A8RO	1.3897	RSF + Enet[伪=0.1]
TCGA.YB.A89D	1.3045	RSF + Enet[伪=0.1]
TCGA.IB.A5SO	1.32367	RSF + Enet[伪=0.1]
TCGA.XN.A8T3	0.864142	RSF + Enet[伪=0.1]
TCGA.IB.A5SP	1.53324	RSF + Enet[伪=0.1]
TCGA.IB.7646	1.9325	RSF + Enet[伪=0.1]
TCGA.3A.A9IU	1.45729	RSF + Enet[伪=0.1]
TCGA.2J.AABV	0.321676	RSF + Enet[伪=0.1]
TCGA.3A.A9IV	-0.632268	RSF + Enet[伪=0.1]
TCGA.Q3.AA2A	1.32222	RSF + Enet[伪=0.1]
TCGA.F2.A44G	1.01986	RSF + Enet[伪=0.1]
TCGA.IB.7652	1.19088	RSF + Enet[伪=0.1]
TCGA.LB.A9Q5	0.989308	RSF + Enet[伪=0.1]
TCGA.FB.A78T	1.13963	RSF + Enet[伪=0.1]
TCGA.IB.7893	1.64629	RSF + Enet[伪=0.1]
TCGA.3A.A9IB	1.88071	RSF + Enet[伪=0.1]
TCGA.IB.A6UG	1.01305	RSF + Enet[伪=0.1]
TCGA.HZ.A49G	0.978815	RSF + Enet[伪=0.1]
TCGA.IB.7651	1.77965	RSF + Enet[伪=0.1]
TCGA.F2.7273	1.22356	RSF + Enet[伪=0.1]
TCGA.IB.7890	1.46136	RSF + Enet[伪=0.1]
TCGA.3A.A9I7	0.832135	RSF + Enet[伪=0.1]
TCGA.FB.AAQ3	1.16215	RSF + Enet[伪=0.1]
TCGA.HZ.A77P	1.05429	RSF + Enet[伪=0.1]
TCGA.HZ.A4BK	1.45146	RSF + Enet[伪=0.1]
TCGA.XD.AAUL	0.875041	RSF + Enet[伪=0.1]
TCGA.IB.AAUV	0.568757	RSF + Enet[伪=0.1]
TCGA.H6.A45N	0.634764	RSF + Enet[伪=0.1]
TCGA.HZ.8519	0.56364	RSF + Enet[伪=0.1]
TCGA.2J.AABF	0.813524	RSF + Enet[伪=0.1]
TCGA.IB.A7LX	1.05853	RSF + Enet[伪=0.1]
TCGA.3A.A9J0	1.03921	RSF + Enet[伪=0.1]
TCGA.2J.AAB9	0.758157	RSF + Enet[伪=0.1]
TCGA.IB.AAUQ	0.83945	RSF + Enet[伪=0.1]
TCGA.2L.AAQI	1.25497	RSF + Enet[伪=0.1]
TCGA.F2.6880	0.712009	RSF + Enet[伪=0.1]
TCGA.L1.A7W4	1.62123	RSF + Enet[伪=0.1]
TCGA.IB.7647	1.49376	RSF + Enet[伪=0.1]
TCGA.F2.7276	0.90624	RSF + Enet[伪=0.1]
TCGA.FB.A7DR	1.01319	RSF + Enet[伪=0.1]
TCGA.IB.7649	0.842228	RSF + Enet[伪=0.1]
TCGA.HZ.7925	1.78803	RSF + Enet[伪=0.1]
TCGA.2L.AAQA	1.28647	RSF + Enet[伪=0.1]
TCGA.YY.A8LH	1.03855	RSF + Enet[伪=0.1]
TCGA.M8.A5N4	1.55535	RSF + Enet[伪=0.1]
TCGA.IB.7887	1.86024	RSF + Enet[伪=0.1]
TCGA.FB.AAPZ	1.27129	RSF + Enet[伪=0.1]
TCGA.HV.A5A5	0.523356	RSF + Enet[伪=0.1]
TCGA.HZ.A49H	0.339429	RSF + Enet[伪=0.1]
TCGA.Q3.A5QY	0.704772	RSF + Enet[伪=0.1]
TCGA.HZ.7920	0.769263	RSF + Enet[伪=0.1]
TCGA.HZ.7919	1.81865	RSF + Enet[伪=0.1]
TCGA.HZ.8315	1.44557	RSF + Enet[伪=0.1]
TCGA.HZ.7926	1.71612	RSF + Enet[伪=0.1]
TCGA.IB.7888	1.07948	RSF + Enet[伪=0.1]
TCGA.HZ.A4BH	0.459135	RSF + Enet[伪=0.1]
TCGA.US.A774	1.1046	RSF + Enet[伪=0.1]
TCGA.H8.A6C1	0.370441	RSF + Enet[伪=0.1]
TCGA.XN.A8T5	1.20039	RSF + Enet[伪=0.1]
TCGA.2J.AABU	1.79153	RSF + Enet[伪=0.1]
TCGA.2J.AABK	0.788193	RSF + Enet[伪=0.1]
TCGA.LB.A8F3	0.125119	RSF + Enet[伪=0.1]
TCGA.HZ.A77Q	1.3064	RSF + Enet[伪=0.1]
TCGA.FB.AAPQ	0.889934	RSF + Enet[伪=0.1]
TCGA.3A.A9IN	-0.612236	RSF + Enet[伪=0.1]
GSM711904	0.597494	RSF + Enet[伪=0.1]
GSM711906	0.942738	RSF + Enet[伪=0.1]
GSM711908	1.1475	RSF + Enet[伪=0.1]
GSM711910	0.804218	RSF + Enet[伪=0.1]
GSM711914	0.895261	RSF + Enet[伪=0.1]
GSM711916	1.803	RSF + Enet[伪=0.1]
GSM711922	0.997289	RSF + Enet[伪=0.1]
GSM711924	2.29546	RSF + Enet[伪=0.1]
GSM711926	1.23824	RSF + Enet[伪=0.1]
GSM711928	1.85473	RSF + Enet[伪=0.1]
GSM711930	1.81006	RSF + Enet[伪=0.1]
GSM711932	1.11113	RSF + Enet[伪=0.1]
GSM711934	1.01023	RSF + Enet[伪=0.1]
GSM711936	1.32649	RSF + Enet[伪=0.1]
GSM711938	1.27706	RSF + Enet[伪=0.1]
GSM711940	0.637854	RSF + Enet[伪=0.1]
GSM711942	0.650505	RSF + Enet[伪=0.1]
GSM711944	0.276611	RSF + Enet[伪=0.1]
GSM711946	0.732457	RSF + Enet[伪=0.1]
GSM711948	0.437016	RSF + Enet[伪=0.1]
GSM711950	0.382319	RSF + Enet[伪=0.1]
GSM711952	1.73629	RSF + Enet[伪=0.1]
GSM711954	1.19634	RSF + Enet[伪=0.1]
GSM711956	1.63656	RSF + Enet[伪=0.1]
GSM711958	1.25185	RSF + Enet[伪=0.1]
GSM711960	1.71437	RSF + Enet[伪=0.1]
GSM711962	1.32866	RSF + Enet[伪=0.1]
GSM711964	0.99768	RSF + Enet[伪=0.1]
GSM711966	1.63736	RSF + Enet[伪=0.1]
GSM711968	0.625424	RSF + Enet[伪=0.1]
GSM711970	1.10317	RSF + Enet[伪=0.1]
GSM711972	1.41666	RSF + Enet[伪=0.1]
GSM711974	1.46729	RSF + Enet[伪=0.1]
GSM711976	0.836509	RSF + Enet[伪=0.1]
GSM711978	1.11677	RSF + Enet[伪=0.1]
GSM711980	1.59167	RSF + Enet[伪=0.1]
GSM711982	1.64151	RSF + Enet[伪=0.1]
GSM711984	0.795491	RSF + Enet[伪=0.1]
GSM711986	1.30458	RSF + Enet[伪=0.1]
GSM711988	0.0280028	RSF + Enet[伪=0.1]
GSM711990	0.705598	RSF + Enet[伪=0.1]
GSM711992	1.03128	RSF + Enet[伪=0.1]
GSM1383778	2.02487	RSF + Enet[伪=0.1]
GSM1383779	0.730506	RSF + Enet[伪=0.1]
GSM1383780	0.885729	RSF + Enet[伪=0.1]
GSM1383781	-0.00521538	RSF + Enet[伪=0.1]
GSM1383782	1.66331	RSF + Enet[伪=0.1]
GSM1383783	1.93322	RSF + Enet[伪=0.1]
GSM1383784	1.63093	RSF + Enet[伪=0.1]
GSM1383785	1.46887	RSF + Enet[伪=0.1]
GSM1383786	0.732216	RSF + Enet[伪=0.1]
GSM1383787	0.0184559	RSF + Enet[伪=0.1]
GSM1383788	0.628834	RSF + Enet[伪=0.1]
GSM1383789	1.68653	RSF + Enet[伪=0.1]
GSM1383790	0.784571	RSF + Enet[伪=0.1]
GSM1383791	0.661793	RSF + Enet[伪=0.1]
GSM1383792	0.819762	RSF + Enet[伪=0.1]
GSM1383793	0.831043	RSF + Enet[伪=0.1]
GSM1383794	0.800566	RSF + Enet[伪=0.1]
GSM1383795	1.19613	RSF + Enet[伪=0.1]
GSM1383796	-0.0959751	RSF + Enet[伪=0.1]
GSM1383797	1.57339	RSF + Enet[伪=0.1]
GSM1383798	0.934748	RSF + Enet[伪=0.1]
GSM1383799	0.716151	RSF + Enet[伪=0.1]
GSM1383800	1.10297	RSF + Enet[伪=0.1]
GSM1383801	2.01379	RSF + Enet[伪=0.1]
GSM1383802	1.26707	RSF + Enet[伪=0.1]
GSM1383803	0.758131	RSF + Enet[伪=0.1]
GSM1383804	0.645394	RSF + Enet[伪=0.1]
GSM1383805	1.70387	RSF + Enet[伪=0.1]
GSM1383806	1.37126	RSF + Enet[伪=0.1]
GSM1383807	1.0466	RSF + Enet[伪=0.1]
GSM1383808	1.18681	RSF + Enet[伪=0.1]
GSM1383809	1.04692	RSF + Enet[伪=0.1]
GSM1383810	1.18715	RSF + Enet[伪=0.1]
GSM1383811	0.157347	RSF + Enet[伪=0.1]
GSM1383812	-0.0296865	RSF + Enet[伪=0.1]
GSM1383813	1.54749	RSF + Enet[伪=0.1]
GSM1383814	0.529439	RSF + Enet[伪=0.1]
GSM1383815	1.23368	RSF + Enet[伪=0.1]
GSM1383816	1.63539	RSF + Enet[伪=0.1]
GSM1383817	1.22142	RSF + Enet[伪=0.1]
GSM1383818	1.56076	RSF + Enet[伪=0.1]
GSM1383819	-0.30051	RSF + Enet[伪=0.1]
GSM1383820	2.57574	RSF + Enet[伪=0.1]
GSM1383821	-0.33288	RSF + Enet[伪=0.1]
GSM1383822	0.429944	RSF + Enet[伪=0.1]
GSM1383823	1.2701	RSF + Enet[伪=0.1]
GSM1383824	0.162335	RSF + Enet[伪=0.1]
GSM1383825	0.429144	RSF + Enet[伪=0.1]
GSM1383826	0.483623	RSF + Enet[伪=0.1]
GSM1383827	0.899662	RSF + Enet[伪=0.1]
GSM1383828	1.14619	RSF + Enet[伪=0.1]
GSM1383829	1.7864	RSF + Enet[伪=0.1]
GSM1383830	1.32526	RSF + Enet[伪=0.1]
GSM1383831	0.432839	RSF + Enet[伪=0.1]
GSM1383832	0.657963	RSF + Enet[伪=0.1]
GSM1383833	1.19512	RSF + Enet[伪=0.1]
GSM1383834	0.255792	RSF + Enet[伪=0.1]
GSM1383835	1.05064	RSF + Enet[伪=0.1]
GSM1383836	1.04948	RSF + Enet[伪=0.1]
GSM1383837	1.38356	RSF + Enet[伪=0.1]
GSM1383838	0.951348	RSF + Enet[伪=0.1]
GSM1383839	2.47124	RSF + Enet[伪=0.1]
GSM1383840	1.31474	RSF + Enet[伪=0.1]
TCGA.FB.AAPP	0.0725412	RSF + Enet[伪=0.2]
TCGA.HZ.7289	0.259338	RSF + Enet[伪=0.2]
TCGA.2L.AAQL	0.929262	RSF + Enet[伪=0.2]
TCGA.3A.A9IL	-0.841652	RSF + Enet[伪=0.2]
TCGA.FB.AAPS	0.968425	RSF + Enet[伪=0.2]
TCGA.2J.AAB8	0.871528	RSF + Enet[伪=0.2]
TCGA.2J.AABT	0.605954	RSF + Enet[伪=0.2]
TCGA.OE.A75W	0.71157	RSF + Enet[伪=0.2]
TCGA.IB.8127	1.40888	RSF + Enet[伪=0.2]
TCGA.HZ.8002	1.04012	RSF + Enet[伪=0.2]
TCGA.HV.A5A6	0.517825	RSF + Enet[伪=0.2]
TCGA.US.A779	0.936008	RSF + Enet[伪=0.2]
TCGA.3A.A9IR	-1.61982	RSF + Enet[伪=0.2]
TCGA.HZ.8637	0.832622	RSF + Enet[伪=0.2]
TCGA.HZ.7923	0.97012	RSF + Enet[伪=0.2]
TCGA.IB.AAUN	1.54472	RSF + Enet[伪=0.2]
TCGA.LB.A7SX	1.04978	RSF + Enet[伪=0.2]
TCGA.HV.A7OP	-0.487982	RSF + Enet[伪=0.2]
TCGA.IB.A5ST	0.804287	RSF + Enet[伪=0.2]
TCGA.3A.A9IC	0.768038	RSF + Enet[伪=0.2]
TCGA.2J.AAB6	1.34208	RSF + Enet[伪=0.2]
TCGA.HZ.8003	1.07344	RSF + Enet[伪=0.2]
TCGA.H6.8124	1.97956	RSF + Enet[伪=0.2]
TCGA.HZ.A9TJ	0.580365	RSF + Enet[伪=0.2]
TCGA.FB.AAPY	0.956012	RSF + Enet[伪=0.2]
TCGA.FB.A545	1.67169	RSF + Enet[伪=0.2]
TCGA.2J.AABH	0.993049	RSF + Enet[伪=0.2]
TCGA.HZ.8317	1.05523	RSF + Enet[伪=0.2]
TCGA.2J.AABO	0.892756	RSF + Enet[伪=0.2]
TCGA.3A.A9IS	-1.45594	RSF + Enet[伪=0.2]
TCGA.IB.7891	0.884359	RSF + Enet[伪=0.2]
TCGA.2J.AABA	1.42922	RSF + Enet[伪=0.2]
TCGA.US.A776	-0.429137	RSF + Enet[伪=0.2]
TCGA.IB.7886	1.38428	RSF + Enet[伪=0.2]
TCGA.PZ.A5RE	1.53843	RSF + Enet[伪=0.2]
TCGA.XD.AAUG	0.485651	RSF + Enet[伪=0.2]
TCGA.HV.A5A3	2.02539	RSF + Enet[伪=0.2]
TCGA.2L.AAQJ	0.96399	RSF + Enet[伪=0.2]
TCGA.HZ.A77O	1.48826	RSF + Enet[伪=0.2]
TCGA.FB.AAQ2	1.03538	RSF + Enet[伪=0.2]
TCGA.FB.AAQ1	1.01589	RSF + Enet[伪=0.2]
TCGA.HV.AA8V	1.05469	RSF + Enet[伪=0.2]
TCGA.3A.A9IH	1.64386	RSF + Enet[伪=0.2]
TCGA.3A.A9IO	-0.972763	RSF + Enet[伪=0.2]
TCGA.IB.AAUW	0.964912	RSF + Enet[伪=0.2]
TCGA.HV.AA8X	1.14962	RSF + Enet[伪=0.2]
TCGA.F2.A7TX	1.43696	RSF + Enet[伪=0.2]
TCGA.IB.7644	0.835791	RSF + Enet[伪=0.2]
TCGA.IB.A5SS	1.95747	RSF + Enet[伪=0.2]
TCGA.IB.7897	0.599515	RSF + Enet[伪=0.2]
TCGA.IB.7889	1.31025	RSF + Enet[伪=0.2]
TCGA.US.A77J	0.637825	RSF + Enet[伪=0.2]
TCGA.3A.A9IZ	1.91958	RSF + Enet[伪=0.2]
TCGA.IB.8126	1.35382	RSF + Enet[伪=0.2]
TCGA.HZ.8001	0.852752	RSF + Enet[伪=0.2]
TCGA.2J.AABR	1.03386	RSF + Enet[伪=0.2]
TCGA.F2.A44H	0.828649	RSF + Enet[伪=0.2]
TCGA.Z5.AAPL	0.201197	RSF + Enet[伪=0.2]
TCGA.IB.AAUR	0.97804	RSF + Enet[伪=0.2]
TCGA.F2.A8YN	0.962336	RSF + Enet[伪=0.2]
TCGA.3A.A9IJ	-2.62835	RSF + Enet[伪=0.2]
TCGA.FB.AAPU	1.06269	RSF + Enet[伪=0.2]
TCGA.IB.7885	1.28084	RSF + Enet[伪=0.2]
TCGA.IB.AAUO	1.26681	RSF + Enet[伪=0.2]
TCGA.IB.7645	0.72038	RSF + Enet[伪=0.2]
TCGA.F2.6879	1.52193	RSF + Enet[伪=0.2]
TCGA.FB.AAQ6	0.900975	RSF + Enet[伪=0.2]
TCGA.IB.AAUU	1.10787	RSF + Enet[伪=0.2]
TCGA.HZ.7924	1.24084	RSF + Enet[伪=0.2]
TCGA.XD.AAUH	0.129534	RSF + Enet[伪=0.2]
TCGA.S4.A8RM	1.07602	RSF + Enet[伪=0.2]
TCGA.S4.A8RP	1.37275	RSF + Enet[伪=0.2]
TCGA.HZ.A49I	0.532063	RSF + Enet[伪=0.2]
TCGA.2J.AABI	0.359556	RSF + Enet[伪=0.2]
TCGA.3A.A9I9	0.785291	RSF + Enet[伪=0.2]
TCGA.HZ.8636	1.51552	RSF + Enet[伪=0.2]
TCGA.HZ.8005	2.41691	RSF + Enet[伪=0.2]
TCGA.HV.A5A4	0.962524	RSF + Enet[伪=0.2]
TCGA.2J.AAB4	1.01393	RSF + Enet[伪=0.2]
TCGA.HV.A7OL	1.32127	RSF + Enet[伪=0.2]
TCGA.IB.AAUP	0.997724	RSF + Enet[伪=0.2]
TCGA.FB.A5VM	0.670194	RSF + Enet[伪=0.2]
TCGA.IB.A5SQ	0.896938	RSF + Enet[伪=0.2]
TCGA.2J.AABE	0.683359	RSF + Enet[伪=0.2]
TCGA.YH.A8SY	1.3343	RSF + Enet[伪=0.2]
TCGA.HZ.8638	1.11234	RSF + Enet[伪=0.2]
TCGA.IB.A6UF	1.48834	RSF + Enet[伪=0.2]
TCGA.HZ.7918	0.828603	RSF + Enet[伪=0.2]
TCGA.US.A77E	1.31757	RSF + Enet[伪=0.2]
TCGA.RB.A7B8	0.985347	RSF + Enet[伪=0.2]
TCGA.IB.A7M4	1.00623	RSF + Enet[伪=0.2]
TCGA.IB.7654	1.0725	RSF + Enet[伪=0.2]
TCGA.2J.AAB1	1.3303	RSF + Enet[伪=0.2]
TCGA.IB.AAUS	1.35355	RSF + Enet[伪=0.2]
TCGA.IB.AAUT	0.951693	RSF + Enet[伪=0.2]
TCGA.2L.AAQM	0.2704	RSF + Enet[伪=0.2]
TCGA.3A.A9IX	1.02026	RSF + Enet[伪=0.2]
TCGA.2L.AAQE	1.30513	RSF + Enet[伪=0.2]
TCGA.3A.A9I5	-0.26928	RSF + Enet[伪=0.2]
TCGA.FB.AAQ0	1.30344	RSF + Enet[伪=0.2]
TCGA.2J.AABP	1.68669	RSF + Enet[伪=0.2]
TCGA.FB.A4P6	0.902048	RSF + Enet[伪=0.2]
TCGA.XD.AAUI	0.980184	RSF + Enet[伪=0.2]
TCGA.3E.AAAZ	1.15866	RSF + Enet[伪=0.2]
TCGA.RB.AA9M	0.627061	RSF + Enet[伪=0.2]
TCGA.3E.AAAY	0.512036	RSF + Enet[伪=0.2]
TCGA.FB.A4P5	0.833805	RSF + Enet[伪=0.2]
TCGA.S4.A8RO	1.3888	RSF + Enet[伪=0.2]
TCGA.YB.A89D	1.30098	RSF + Enet[伪=0.2]
TCGA.IB.A5SO	1.33017	RSF + Enet[伪=0.2]
TCGA.XN.A8T3	0.836922	RSF + Enet[伪=0.2]
TCGA.IB.A5SP	1.57352	RSF + Enet[伪=0.2]
TCGA.IB.7646	1.92365	RSF + Enet[伪=0.2]
TCGA.3A.A9IU	1.43434	RSF + Enet[伪=0.2]
TCGA.2J.AABV	0.360589	RSF + Enet[伪=0.2]
TCGA.3A.A9IV	-0.620258	RSF + Enet[伪=0.2]
TCGA.Q3.AA2A	1.3367	RSF + Enet[伪=0.2]
TCGA.F2.A44G	1.01951	RSF + Enet[伪=0.2]
TCGA.IB.7652	1.184	RSF + Enet[伪=0.2]
TCGA.LB.A9Q5	1.00094	RSF + Enet[伪=0.2]
TCGA.FB.A78T	1.15122	RSF + Enet[伪=0.2]
TCGA.IB.7893	1.62711	RSF + Enet[伪=0.2]
TCGA.3A.A9IB	1.87586	RSF + Enet[伪=0.2]
TCGA.IB.A6UG	0.989389	RSF + Enet[伪=0.2]
TCGA.HZ.A49G	0.977399	RSF + Enet[伪=0.2]
TCGA.IB.7651	1.7887	RSF + Enet[伪=0.2]
TCGA.F2.7273	1.21632	RSF + Enet[伪=0.2]
TCGA.IB.7890	1.45607	RSF + Enet[伪=0.2]
TCGA.3A.A9I7	0.829533	RSF + Enet[伪=0.2]
TCGA.FB.AAQ3	1.15135	RSF + Enet[伪=0.2]
TCGA.HZ.A77P	1.04952	RSF + Enet[伪=0.2]
TCGA.HZ.A4BK	1.4666	RSF + Enet[伪=0.2]
TCGA.XD.AAUL	0.848525	RSF + Enet[伪=0.2]
TCGA.IB.AAUV	0.561079	RSF + Enet[伪=0.2]
TCGA.H6.A45N	0.619978	RSF + Enet[伪=0.2]
TCGA.HZ.8519	0.535806	RSF + Enet[伪=0.2]
TCGA.2J.AABF	0.798088	RSF + Enet[伪=0.2]
TCGA.IB.A7LX	1.04474	RSF + Enet[伪=0.2]
TCGA.3A.A9J0	1.02662	RSF + Enet[伪=0.2]
TCGA.2J.AAB9	0.769451	RSF + Enet[伪=0.2]
TCGA.IB.AAUQ	0.830885	RSF + Enet[伪=0.2]
TCGA.2L.AAQI	1.2449	RSF + Enet[伪=0.2]
TCGA.F2.6880	0.755039	RSF + Enet[伪=0.2]
TCGA.L1.A7W4	1.60142	RSF + Enet[伪=0.2]
TCGA.IB.7647	1.50607	RSF + Enet[伪=0.2]
TCGA.F2.7276	0.889296	RSF + Enet[伪=0.2]
TCGA.FB.A7DR	1.01832	RSF + Enet[伪=0.2]
TCGA.IB.7649	0.837144	RSF + Enet[伪=0.2]
TCGA.HZ.7925	1.78061	RSF + Enet[伪=0.2]
TCGA.2L.AAQA	1.28685	RSF + Enet[伪=0.2]
TCGA.YY.A8LH	1.02856	RSF + Enet[伪=0.2]
TCGA.M8.A5N4	1.5567	RSF + Enet[伪=0.2]
TCGA.IB.7887	1.85388	RSF + Enet[伪=0.2]
TCGA.FB.AAPZ	1.26213	RSF + Enet[伪=0.2]
TCGA.HV.A5A5	0.53954	RSF + Enet[伪=0.2]
TCGA.HZ.A49H	0.328081	RSF + Enet[伪=0.2]
TCGA.Q3.A5QY	0.692913	RSF + Enet[伪=0.2]
TCGA.HZ.7920	0.753576	RSF + Enet[伪=0.2]
TCGA.HZ.7919	1.81181	RSF + Enet[伪=0.2]
TCGA.HZ.8315	1.42016	RSF + Enet[伪=0.2]
TCGA.HZ.7926	1.70723	RSF + Enet[伪=0.2]
TCGA.IB.7888	1.08761	RSF + Enet[伪=0.2]
TCGA.HZ.A4BH	0.422298	RSF + Enet[伪=0.2]
TCGA.US.A774	1.0965	RSF + Enet[伪=0.2]
TCGA.H8.A6C1	0.377251	RSF + Enet[伪=0.2]
TCGA.XN.A8T5	1.1939	RSF + Enet[伪=0.2]
TCGA.2J.AABU	1.78491	RSF + Enet[伪=0.2]
TCGA.2J.AABK	0.78964	RSF + Enet[伪=0.2]
TCGA.LB.A8F3	0.112897	RSF + Enet[伪=0.2]
TCGA.HZ.A77Q	1.28895	RSF + Enet[伪=0.2]
TCGA.FB.AAPQ	0.904882	RSF + Enet[伪=0.2]
TCGA.3A.A9IN	-0.643893	RSF + Enet[伪=0.2]
GSM711904	0.583313	RSF + Enet[伪=0.2]
GSM711906	0.926988	RSF + Enet[伪=0.2]
GSM711908	1.14103	RSF + Enet[伪=0.2]
GSM711910	0.770119	RSF + Enet[伪=0.2]
GSM711914	0.886716	RSF + Enet[伪=0.2]
GSM711916	1.79842	RSF + Enet[伪=0.2]
GSM711922	0.980862	RSF + Enet[伪=0.2]
GSM711924	2.29267	RSF + Enet[伪=0.2]
GSM711926	1.2419	RSF + Enet[伪=0.2]
GSM711928	1.8663	RSF + Enet[伪=0.2]
GSM711930	1.81783	RSF + Enet[伪=0.2]
GSM711932	1.08872	RSF + Enet[伪=0.2]
GSM711934	1.00155	RSF + Enet[伪=0.2]
GSM711936	1.35681	RSF + Enet[伪=0.2]
GSM711938	1.29754	RSF + Enet[伪=0.2]
GSM711940	0.628444	RSF + Enet[伪=0.2]
GSM711942	0.606265	RSF + Enet[伪=0.2]
GSM711944	0.252499	RSF + Enet[伪=0.2]
GSM711946	0.713985	RSF + Enet[伪=0.2]
GSM711948	0.414356	RSF + Enet[伪=0.2]
GSM711950	0.354268	RSF + Enet[伪=0.2]
GSM711952	1.73454	RSF + Enet[伪=0.2]
GSM711954	1.18536	RSF + Enet[伪=0.2]
GSM711956	1.64516	RSF + Enet[伪=0.2]
GSM711958	1.25451	RSF + Enet[伪=0.2]
GSM711960	1.69628	RSF + Enet[伪=0.2]
GSM711962	1.32707	RSF + Enet[伪=0.2]
GSM711964	1.00438	RSF + Enet[伪=0.2]
GSM711966	1.64034	RSF + Enet[伪=0.2]
GSM711968	0.626839	RSF + Enet[伪=0.2]
GSM711970	1.09042	RSF + Enet[伪=0.2]
GSM711972	1.38873	RSF + Enet[伪=0.2]
GSM711974	1.45537	RSF + Enet[伪=0.2]
GSM711976	0.807595	RSF + Enet[伪=0.2]
GSM711978	1.12783	RSF + Enet[伪=0.2]
GSM711980	1.59661	RSF + Enet[伪=0.2]
GSM711982	1.64021	RSF + Enet[伪=0.2]
GSM711984	0.828403	RSF + Enet[伪=0.2]
GSM711986	1.29471	RSF + Enet[伪=0.2]
GSM711988	-0.0134545	RSF + Enet[伪=0.2]
GSM711990	0.691561	RSF + Enet[伪=0.2]
GSM711992	1.02919	RSF + Enet[伪=0.2]
GSM1383778	2.01007	RSF + Enet[伪=0.2]
GSM1383779	0.729707	RSF + Enet[伪=0.2]
GSM1383780	0.897618	RSF + Enet[伪=0.2]
GSM1383781	1.56431e-05	RSF + Enet[伪=0.2]
GSM1383782	1.66842	RSF + Enet[伪=0.2]
GSM1383783	1.9536	RSF + Enet[伪=0.2]
GSM1383784	1.63937	RSF + Enet[伪=0.2]
GSM1383785	1.48227	RSF + Enet[伪=0.2]
GSM1383786	0.722591	RSF + Enet[伪=0.2]
GSM1383787	0.016026	RSF + Enet[伪=0.2]
GSM1383788	0.613364	RSF + Enet[伪=0.2]
GSM1383789	1.67661	RSF + Enet[伪=0.2]
GSM1383790	0.78324	RSF + Enet[伪=0.2]
GSM1383791	0.667407	RSF + Enet[伪=0.2]
GSM1383792	0.812125	RSF + Enet[伪=0.2]
GSM1383793	0.855166	RSF + Enet[伪=0.2]
GSM1383794	0.813687	RSF + Enet[伪=0.2]
GSM1383795	1.20294	RSF + Enet[伪=0.2]
GSM1383796	-0.110093	RSF + Enet[伪=0.2]
GSM1383797	1.53765	RSF + Enet[伪=0.2]
GSM1383798	0.953869	RSF + Enet[伪=0.2]
GSM1383799	0.70611	RSF + Enet[伪=0.2]
GSM1383800	1.07723	RSF + Enet[伪=0.2]
GSM1383801	2.01811	RSF + Enet[伪=0.2]
GSM1383802	1.26439	RSF + Enet[伪=0.2]
GSM1383803	0.746909	RSF + Enet[伪=0.2]
GSM1383804	0.642157	RSF + Enet[伪=0.2]
GSM1383805	1.6862	RSF + Enet[伪=0.2]
GSM1383806	1.36422	RSF + Enet[伪=0.2]
GSM1383807	1.0393	RSF + Enet[伪=0.2]
GSM1383808	1.203	RSF + Enet[伪=0.2]
GSM1383809	1.0319	RSF + Enet[伪=0.2]
GSM1383810	1.17912	RSF + Enet[伪=0.2]
GSM1383811	0.143278	RSF + Enet[伪=0.2]
GSM1383812	-0.0531003	RSF + Enet[伪=0.2]
GSM1383813	1.54346	RSF + Enet[伪=0.2]
GSM1383814	0.543599	RSF + Enet[伪=0.2]
GSM1383815	1.23798	RSF + Enet[伪=0.2]
GSM1383816	1.65707	RSF + Enet[伪=0.2]
GSM1383817	1.193	RSF + Enet[伪=0.2]
GSM1383818	1.54343	RSF + Enet[伪=0.2]
GSM1383819	-0.307273	RSF + Enet[伪=0.2]
GSM1383820	2.58177	RSF + Enet[伪=0.2]
GSM1383821	-0.341965	RSF + Enet[伪=0.2]
GSM1383822	0.435058	RSF + Enet[伪=0.2]
GSM1383823	1.2834	RSF + Enet[伪=0.2]
GSM1383824	0.172092	RSF + Enet[伪=0.2]
GSM1383825	0.442369	RSF + Enet[伪=0.2]
GSM1383826	0.468829	RSF + Enet[伪=0.2]
GSM1383827	0.879792	RSF + Enet[伪=0.2]
GSM1383828	1.13552	RSF + Enet[伪=0.2]
GSM1383829	1.80791	RSF + Enet[伪=0.2]
GSM1383830	1.32568	RSF + Enet[伪=0.2]
GSM1383831	0.43054	RSF + Enet[伪=0.2]
GSM1383832	0.651156	RSF + Enet[伪=0.2]
GSM1383833	1.1888	RSF + Enet[伪=0.2]
GSM1383834	0.234727	RSF + Enet[伪=0.2]
GSM1383835	1.06023	RSF + Enet[伪=0.2]
GSM1383836	1.00746	RSF + Enet[伪=0.2]
GSM1383837	1.38885	RSF + Enet[伪=0.2]
GSM1383838	0.956771	RSF + Enet[伪=0.2]
GSM1383839	2.46421	RSF + Enet[伪=0.2]
GSM1383840	1.30584	RSF + Enet[伪=0.2]
TCGA.FB.AAPP	0.0846075	RSF + Enet[伪=0.3]
TCGA.HZ.7289	0.257607	RSF + Enet[伪=0.3]
TCGA.2L.AAQL	0.947133	RSF + Enet[伪=0.3]
TCGA.3A.A9IL	-0.860014	RSF + Enet[伪=0.3]
TCGA.FB.AAPS	0.984335	RSF + Enet[伪=0.3]
TCGA.2J.AAB8	0.886654	RSF + Enet[伪=0.3]
TCGA.2J.AABT	0.604949	RSF + Enet[伪=0.3]
TCGA.OE.A75W	0.725507	RSF + Enet[伪=0.3]
TCGA.IB.8127	1.39832	RSF + Enet[伪=0.3]
TCGA.HZ.8002	1.03532	RSF + Enet[伪=0.3]
TCGA.HV.A5A6	0.499779	RSF + Enet[伪=0.3]
TCGA.US.A779	0.95375	RSF + Enet[伪=0.3]
TCGA.3A.A9IR	-1.66805	RSF + Enet[伪=0.3]
TCGA.HZ.8637	0.830217	RSF + Enet[伪=0.3]
TCGA.HZ.7923	0.969358	RSF + Enet[伪=0.3]
TCGA.IB.AAUN	1.5517	RSF + Enet[伪=0.3]
TCGA.LB.A7SX	1.05625	RSF + Enet[伪=0.3]
TCGA.HV.A7OP	-0.483814	RSF + Enet[伪=0.3]
TCGA.IB.A5ST	0.806847	RSF + Enet[伪=0.3]
TCGA.3A.A9IC	0.766541	RSF + Enet[伪=0.3]
TCGA.2J.AAB6	1.33774	RSF + Enet[伪=0.3]
TCGA.HZ.8003	1.08362	RSF + Enet[伪=0.3]
TCGA.H6.8124	1.98423	RSF + Enet[伪=0.3]
TCGA.HZ.A9TJ	0.569986	RSF + Enet[伪=0.3]
TCGA.FB.AAPY	0.961289	RSF + Enet[伪=0.3]
TCGA.FB.A545	1.67832	RSF + Enet[伪=0.3]
TCGA.2J.AABH	0.990647	RSF + Enet[伪=0.3]
TCGA.HZ.8317	1.05432	RSF + Enet[伪=0.3]
TCGA.2J.AABO	0.9009	RSF + Enet[伪=0.3]
TCGA.3A.A9IS	-1.46223	RSF + Enet[伪=0.3]
TCGA.IB.7891	0.884103	RSF + Enet[伪=0.3]
TCGA.2J.AABA	1.42835	RSF + Enet[伪=0.3]
TCGA.US.A776	-0.442197	RSF + Enet[伪=0.3]
TCGA.IB.7886	1.38343	RSF + Enet[伪=0.3]
TCGA.PZ.A5RE	1.55834	RSF + Enet[伪=0.3]
TCGA.XD.AAUG	0.486484	RSF + Enet[伪=0.3]
TCGA.HV.A5A3	2.03905	RSF + Enet[伪=0.3]
TCGA.2L.AAQJ	0.967483	RSF + Enet[伪=0.3]
TCGA.HZ.A77O	1.50722	RSF + Enet[伪=0.3]
TCGA.FB.AAQ2	1.03108	RSF + Enet[伪=0.3]
TCGA.FB.AAQ1	1.02244	RSF + Enet[伪=0.3]
TCGA.HV.AA8V	1.05967	RSF + Enet[伪=0.3]
TCGA.3A.A9IH	1.66184	RSF + Enet[伪=0.3]
TCGA.3A.A9IO	-0.975305	RSF + Enet[伪=0.3]
TCGA.IB.AAUW	0.962262	RSF + Enet[伪=0.3]
TCGA.HV.AA8X	1.15646	RSF + Enet[伪=0.3]
TCGA.F2.A7TX	1.44009	RSF + Enet[伪=0.3]
TCGA.IB.7644	0.840107	RSF + Enet[伪=0.3]
TCGA.IB.A5SS	1.97433	RSF + Enet[伪=0.3]
TCGA.IB.7897	0.584745	RSF + Enet[伪=0.3]
TCGA.IB.7889	1.31682	RSF + Enet[伪=0.3]
TCGA.US.A77J	0.643631	RSF + Enet[伪=0.3]
TCGA.3A.A9IZ	1.93465	RSF + Enet[伪=0.3]
TCGA.IB.8126	1.36821	RSF + Enet[伪=0.3]
TCGA.HZ.8001	0.849227	RSF + Enet[伪=0.3]
TCGA.2J.AABR	1.0352	RSF + Enet[伪=0.3]
TCGA.F2.A44H	0.852371	RSF + Enet[伪=0.3]
TCGA.Z5.AAPL	0.178446	RSF + Enet[伪=0.3]
TCGA.IB.AAUR	0.971767	RSF + Enet[伪=0.3]
TCGA.F2.A8YN	0.956419	RSF + Enet[伪=0.3]
TCGA.3A.A9IJ	-2.66188	RSF + Enet[伪=0.3]
TCGA.FB.AAPU	1.06724	RSF + Enet[伪=0.3]
TCGA.IB.7885	1.28492	RSF + Enet[伪=0.3]
TCGA.IB.AAUO	1.27778	RSF + Enet[伪=0.3]
TCGA.IB.7645	0.701824	RSF + Enet[伪=0.3]
TCGA.F2.6879	1.52617	RSF + Enet[伪=0.3]
TCGA.FB.AAQ6	0.92122	RSF + Enet[伪=0.3]
TCGA.IB.AAUU	1.11473	RSF + Enet[伪=0.3]
TCGA.HZ.7924	1.25229	RSF + Enet[伪=0.3]
TCGA.XD.AAUH	0.111829	RSF + Enet[伪=0.3]
TCGA.S4.A8RM	1.08068	RSF + Enet[伪=0.3]
TCGA.S4.A8RP	1.38264	RSF + Enet[伪=0.3]
TCGA.HZ.A49I	0.520295	RSF + Enet[伪=0.3]
TCGA.2J.AABI	0.348053	RSF + Enet[伪=0.3]
TCGA.3A.A9I9	0.797052	RSF + Enet[伪=0.3]
TCGA.HZ.8636	1.51299	RSF + Enet[伪=0.3]
TCGA.HZ.8005	2.44626	RSF + Enet[伪=0.3]
TCGA.HV.A5A4	0.962622	RSF + Enet[伪=0.3]
TCGA.2J.AAB4	1.02114	RSF + Enet[伪=0.3]
TCGA.HV.A7OL	1.34077	RSF + Enet[伪=0.3]
TCGA.IB.AAUP	0.989024	RSF + Enet[伪=0.3]
TCGA.FB.A5VM	0.682778	RSF + Enet[伪=0.3]
TCGA.IB.A5SQ	0.902452	RSF + Enet[伪=0.3]
TCGA.2J.AABE	0.674763	RSF + Enet[伪=0.3]
TCGA.YH.A8SY	1.34074	RSF + Enet[伪=0.3]
TCGA.HZ.8638	1.10783	RSF + Enet[伪=0.3]
TCGA.IB.A6UF	1.49177	RSF + Enet[伪=0.3]
TCGA.HZ.7918	0.834992	RSF + Enet[伪=0.3]
TCGA.US.A77E	1.32358	RSF + Enet[伪=0.3]
TCGA.RB.A7B8	0.990959	RSF + Enet[伪=0.3]
TCGA.IB.A7M4	1.00728	RSF + Enet[伪=0.3]
TCGA.IB.7654	1.07812	RSF + Enet[伪=0.3]
TCGA.2J.AAB1	1.35262	RSF + Enet[伪=0.3]
TCGA.IB.AAUS	1.36673	RSF + Enet[伪=0.3]
TCGA.IB.AAUT	0.969646	RSF + Enet[伪=0.3]
TCGA.2L.AAQM	0.271711	RSF + Enet[伪=0.3]
TCGA.3A.A9IX	1.01523	RSF + Enet[伪=0.3]
TCGA.2L.AAQE	1.30147	RSF + Enet[伪=0.3]
TCGA.3A.A9I5	-0.261114	RSF + Enet[伪=0.3]
TCGA.FB.AAQ0	1.32266	RSF + Enet[伪=0.3]
TCGA.2J.AABP	1.72168	RSF + Enet[伪=0.3]
TCGA.FB.A4P6	0.907731	RSF + Enet[伪=0.3]
TCGA.XD.AAUI	0.985592	RSF + Enet[伪=0.3]
TCGA.3E.AAAZ	1.16291	RSF + Enet[伪=0.3]
TCGA.RB.AA9M	0.615332	RSF + Enet[伪=0.3]
TCGA.3E.AAAY	0.506698	RSF + Enet[伪=0.3]
TCGA.FB.A4P5	0.847524	RSF + Enet[伪=0.3]
TCGA.S4.A8RO	1.39873	RSF + Enet[伪=0.3]
TCGA.YB.A89D	1.30846	RSF + Enet[伪=0.3]
TCGA.IB.A5SO	1.34493	RSF + Enet[伪=0.3]
TCGA.XN.A8T3	0.822773	RSF + Enet[伪=0.3]
TCGA.IB.A5SP	1.61534	RSF + Enet[伪=0.3]
TCGA.IB.7646	1.93151	RSF + Enet[伪=0.3]
TCGA.3A.A9IU	1.42789	RSF + Enet[伪=0.3]
TCGA.2J.AABV	0.392825	RSF + Enet[伪=0.3]
TCGA.3A.A9IV	-0.614401	RSF + Enet[伪=0.3]
TCGA.Q3.AA2A	1.35767	RSF + Enet[伪=0.3]
TCGA.F2.A44G	1.02707	RSF + Enet[伪=0.3]
TCGA.IB.7652	1.18811	RSF + Enet[伪=0.3]
TCGA.LB.A9Q5	1.01849	RSF + Enet[伪=0.3]
TCGA.FB.A78T	1.16815	RSF + Enet[伪=0.3]
TCGA.IB.7893	1.62543	RSF + Enet[伪=0.3]
TCGA.3A.A9IB	1.88746	RSF + Enet[伪=0.3]
TCGA.IB.A6UG	0.979444	RSF + Enet[伪=0.3]
TCGA.HZ.A49G	0.984401	RSF + Enet[伪=0.3]
TCGA.IB.7651	1.80945	RSF + Enet[伪=0.3]
TCGA.F2.7273	1.22102	RSF + Enet[伪=0.3]
TCGA.IB.7890	1.46314	RSF + Enet[伪=0.3]
TCGA.3A.A9I7	0.833896	RSF + Enet[伪=0.3]
TCGA.FB.AAQ3	1.15212	RSF + Enet[伪=0.3]
TCGA.HZ.A77P	1.05481	RSF + Enet[伪=0.3]
TCGA.HZ.A4BK	1.48907	RSF + Enet[伪=0.3]
TCGA.XD.AAUL	0.835048	RSF + Enet[伪=0.3]
TCGA.IB.AAUV	0.561229	RSF + Enet[伪=0.3]
TCGA.H6.A45N	0.614059	RSF + Enet[伪=0.3]
TCGA.HZ.8519	0.519759	RSF + Enet[伪=0.3]
TCGA.2J.AABF	0.793055	RSF + Enet[伪=0.3]
TCGA.IB.A7LX	1.04254	RSF + Enet[伪=0.3]
TCGA.3A.A9J0	1.02545	RSF + Enet[伪=0.3]
TCGA.2J.AAB9	0.783988	RSF + Enet[伪=0.3]
TCGA.IB.AAUQ	0.831756	RSF + Enet[伪=0.3]
TCGA.2L.AAQI	1.24655	RSF + Enet[伪=0.3]
TCGA.F2.6880	0.793968	RSF + Enet[伪=0.3]
TCGA.L1.A7W4	1.59841	RSF + Enet[伪=0.3]
TCGA.IB.7647	1.52689	RSF + Enet[伪=0.3]
TCGA.F2.7276	0.884067	RSF + Enet[伪=0.3]
TCGA.FB.A7DR	1.03016	RSF + Enet[伪=0.3]
TCGA.IB.7649	0.839975	RSF + Enet[伪=0.3]
TCGA.HZ.7925	1.79005	RSF + Enet[伪=0.3]
TCGA.2L.AAQA	1.2964	RSF + Enet[伪=0.3]
TCGA.YY.A8LH	1.02885	RSF + Enet[伪=0.3]
TCGA.M8.A5N4	1.5696	RSF + Enet[伪=0.3]
TCGA.IB.7887	1.86432	RSF + Enet[伪=0.3]
TCGA.FB.AAPZ	1.26534	RSF + Enet[伪=0.3]
TCGA.HV.A5A5	0.555611	RSF + Enet[伪=0.3]
TCGA.HZ.A49H	0.323119	RSF + Enet[伪=0.3]
TCGA.Q3.A5QY	0.689182	RSF + Enet[伪=0.3]
TCGA.HZ.7920	0.747934	RSF + Enet[伪=0.3]
TCGA.HZ.7919	1.8206	RSF + Enet[伪=0.3]
TCGA.HZ.8315	1.41191	RSF + Enet[伪=0.3]
TCGA.HZ.7926	1.71397	RSF + Enet[伪=0.3]
TCGA.IB.7888	1.10286	RSF + Enet[伪=0.3]
TCGA.HZ.A4BH	0.398103	RSF + Enet[伪=0.3]
TCGA.US.A774	1.09918	RSF + Enet[伪=0.3]
TCGA.H8.A6C1	0.385588	RSF + Enet[伪=0.3]
TCGA.XN.A8T5	1.19938	RSF + Enet[伪=0.3]
TCGA.2J.AABU	1.79406	RSF + Enet[伪=0.3]
TCGA.2J.AABK	0.796625	RSF + Enet[伪=0.3]
TCGA.LB.A8F3	0.105073	RSF + Enet[伪=0.3]
TCGA.HZ.A77Q	1.28623	RSF + Enet[伪=0.3]
TCGA.FB.AAPQ	0.923011	RSF + Enet[伪=0.3]
TCGA.3A.A9IN	-0.67196	RSF + Enet[伪=0.3]
GSM711904	0.575846	RSF + Enet[伪=0.3]
GSM711906	0.921195	RSF + Enet[伪=0.3]
GSM711908	1.14357	RSF + Enet[伪=0.3]
GSM711910	0.751429	RSF + Enet[伪=0.3]
GSM711914	0.886164	RSF + Enet[伪=0.3]
GSM711916	1.80907	RSF + Enet[伪=0.3]
GSM711922	0.975424	RSF + Enet[伪=0.3]
GSM711924	2.30835	RSF + Enet[伪=0.3]
GSM711926	1.25414	RSF + Enet[伪=0.3]
GSM711928	1.88822	RSF + Enet[伪=0.3]
GSM711930	1.837	RSF + Enet[伪=0.3]
GSM711932	1.08001	RSF + Enet[伪=0.3]
GSM711934	1.00283	RSF + Enet[伪=0.3]
GSM711936	1.39124	RSF + Enet[伪=0.3]
GSM711938	1.32374	RSF + Enet[伪=0.3]
GSM711940	0.626008	RSF + Enet[伪=0.3]
GSM711942	0.579051	RSF + Enet[伪=0.3]
GSM711944	0.237577	RSF + Enet[伪=0.3]
GSM711946	0.706635	RSF + Enet[伪=0.3]
GSM711948	0.401908	RSF + Enet[伪=0.3]
GSM711950	0.335339	RSF + Enet[伪=0.3]
GSM711952	1.74676	RSF + Enet[伪=0.3]
GSM711954	1.18581	RSF + Enet[伪=0.3]
GSM711956	1.66383	RSF + Enet[伪=0.3]
GSM711958	1.2672	RSF + Enet[伪=0.3]
GSM711960	1.69679	RSF + Enet[伪=0.3]
GSM711962	1.33548	RSF + Enet[伪=0.3]
GSM711964	1.01537	RSF + Enet[伪=0.3]
GSM711966	1.65554	RSF + Enet[伪=0.3]
GSM711968	0.631959	RSF + Enet[伪=0.3]
GSM711970	1.0898	RSF + Enet[伪=0.3]
GSM711972	1.37673	RSF + Enet[伪=0.3]
GSM711974	1.45829	RSF + Enet[伪=0.3]
GSM711976	0.791784	RSF + Enet[伪=0.3]
GSM711978	1.1451	RSF + Enet[伪=0.3]
GSM711980	1.61167	RSF + Enet[伪=0.3]
GSM711982	1.65169	RSF + Enet[伪=0.3]
GSM711984	0.859917	RSF + Enet[伪=0.3]
GSM711986	1.29526	RSF + Enet[伪=0.3]
GSM711988	-0.0459824	RSF + Enet[伪=0.3]
GSM711990	0.687484	RSF + Enet[伪=0.3]
GSM711992	1.03472	RSF + Enet[伪=0.3]
GSM1383778	2.01383	RSF + Enet[伪=0.3]
GSM1383779	0.735303	RSF + Enet[伪=0.3]
GSM1383780	0.913636	RSF + Enet[伪=0.3]
GSM1383781	0.00456642	RSF + Enet[伪=0.3]
GSM1383782	1.68574	RSF + Enet[伪=0.3]
GSM1383783	1.98421	RSF + Enet[伪=0.3]
GSM1383784	1.65933	RSF + Enet[伪=0.3]
GSM1383785	1.5023	RSF + Enet[伪=0.3]
GSM1383786	0.71964	RSF + Enet[伪=0.3]
GSM1383787	0.0143271	RSF + Enet[伪=0.3]
GSM1383788	0.604863	RSF + Enet[伪=0.3]
GSM1383789	1.6818	RSF + Enet[伪=0.3]
GSM1383790	0.787076	RSF + Enet[伪=0.3]
GSM1383791	0.676095	RSF + Enet[伪=0.3]
GSM1383792	0.811988	RSF + Enet[伪=0.3]
GSM1383793	0.881502	RSF + Enet[伪=0.3]
GSM1383794	0.830471	RSF + Enet[伪=0.3]
GSM1383795	1.21948	RSF + Enet[伪=0.3]
GSM1383796	-0.121628	RSF + Enet[伪=0.3]
GSM1383797	1.52389	RSF + Enet[伪=0.3]
GSM1383798	0.977651	RSF + Enet[伪=0.3]
GSM1383799	0.706283	RSF + Enet[伪=0.3]
GSM1383800	1.06625	RSF + Enet[伪=0.3]
GSM1383801	2.0368	RSF + Enet[伪=0.3]
GSM1383802	1.27264	RSF + Enet[伪=0.3]
GSM1383803	0.745905	RSF + Enet[伪=0.3]
GSM1383804	0.643336	RSF + Enet[伪=0.3]
GSM1383805	1.68718	RSF + Enet[伪=0.3]
GSM1383806	1.36989	RSF + Enet[伪=0.3]
GSM1383807	1.04148	RSF + Enet[伪=0.3]
GSM1383808	1.22599	RSF + Enet[伪=0.3]
GSM1383809	1.0287	RSF + Enet[伪=0.3]
GSM1383810	1.18242	RSF + Enet[伪=0.3]
GSM1383811	0.133996	RSF + Enet[伪=0.3]
GSM1383812	-0.0691642	RSF + Enet[伪=0.3]
GSM1383813	1.55247	RSF + Enet[伪=0.3]
GSM1383814	0.557392	RSF + Enet[伪=0.3]
GSM1383815	1.25052	RSF + Enet[伪=0.3]
GSM1383816	1.68812	RSF + Enet[伪=0.3]
GSM1383817	1.18118	RSF + Enet[伪=0.3]
GSM1383818	1.54228	RSF + Enet[伪=0.3]
GSM1383819	-0.315063	RSF + Enet[伪=0.3]
GSM1383820	2.60631	RSF + Enet[伪=0.3]
GSM1383821	-0.350433	RSF + Enet[伪=0.3]
GSM1383822	0.444173	RSF + Enet[伪=0.3]
GSM1383823	1.30314	RSF + Enet[伪=0.3]
GSM1383824	0.180086	RSF + Enet[伪=0.3]
GSM1383825	0.455583	RSF + Enet[伪=0.3]
GSM1383826	0.46165	RSF + Enet[伪=0.3]
GSM1383827	0.87046	RSF + Enet[伪=0.3]
GSM1383828	1.13664	RSF + Enet[伪=0.3]
GSM1383829	1.83882	RSF + Enet[伪=0.3]
GSM1383830	1.33446	RSF + Enet[伪=0.3]
GSM1383831	0.430658	RSF + Enet[伪=0.3]
GSM1383832	0.650798	RSF + Enet[伪=0.3]
GSM1383833	1.19447	RSF + Enet[伪=0.3]
GSM1383834	0.223195	RSF + Enet[伪=0.3]
GSM1383835	1.07737	RSF + Enet[伪=0.3]
GSM1383836	0.983685	RSF + Enet[伪=0.3]
GSM1383837	1.40339	RSF + Enet[伪=0.3]
GSM1383838	0.970089	RSF + Enet[伪=0.3]
GSM1383839	2.4789	RSF + Enet[伪=0.3]
GSM1383840	1.30939	RSF + Enet[伪=0.3]
TCGA.FB.AAPP	0.0945974	RSF + Enet[伪=0.4]
TCGA.HZ.7289	0.257784	RSF + Enet[伪=0.4]
TCGA.2L.AAQL	0.963427	RSF + Enet[伪=0.4]
TCGA.3A.A9IL	-0.875679	RSF + Enet[伪=0.4]
TCGA.FB.AAPS	0.999573	RSF + Enet[伪=0.4]
TCGA.2J.AAB8	0.90056	RSF + Enet[伪=0.4]
TCGA.2J.AABT	0.606615	RSF + Enet[伪=0.4]
TCGA.OE.A75W	0.738339	RSF + Enet[伪=0.4]
TCGA.IB.8127	1.39532	RSF + Enet[伪=0.4]
TCGA.HZ.8002	1.03598	RSF + Enet[伪=0.4]
TCGA.HV.A5A6	0.48842	RSF + Enet[伪=0.4]
TCGA.US.A779	0.969706	RSF + Enet[伪=0.4]
TCGA.3A.A9IR	-1.70897	RSF + Enet[伪=0.4]
TCGA.HZ.8637	0.832327	RSF + Enet[伪=0.4]
TCGA.HZ.7923	0.972756	RSF + Enet[伪=0.4]
TCGA.IB.AAUN	1.56198	RSF + Enet[伪=0.4]
TCGA.LB.A7SX	1.0648	RSF + Enet[伪=0.4]
TCGA.HV.A7OP	-0.482714	RSF + Enet[伪=0.4]
TCGA.IB.A5ST	0.812213	RSF + Enet[伪=0.4]
TCGA.3A.A9IC	0.768083	RSF + Enet[伪=0.4]
TCGA.2J.AAB6	1.3395	RSF + Enet[伪=0.4]
TCGA.HZ.8003	1.09523	RSF + Enet[伪=0.4]
TCGA.H6.8124	1.99463	RSF + Enet[伪=0.4]
TCGA.HZ.A9TJ	0.564806	RSF + Enet[伪=0.4]
TCGA.FB.AAPY	0.968754	RSF + Enet[伪=0.4]
TCGA.FB.A545	1.68884	RSF + Enet[伪=0.4]
TCGA.2J.AABH	0.992272	RSF + Enet[伪=0.4]
TCGA.HZ.8317	1.05779	RSF + Enet[伪=0.4]
TCGA.2J.AABO	0.909501	RSF + Enet[伪=0.4]
TCGA.3A.A9IS	-1.47122	RSF + Enet[伪=0.4]
TCGA.IB.7891	0.887145	RSF + Enet[伪=0.4]
TCGA.2J.AABA	1.43308	RSF + Enet[伪=0.4]
TCGA.US.A776	-0.453115	RSF + Enet[伪=0.4]
TCGA.IB.7886	1.3878	RSF + Enet[伪=0.4]
TCGA.PZ.A5RE	1.5784	RSF + Enet[伪=0.4]
TCGA.XD.AAUG	0.489656	RSF + Enet[伪=0.4]
TCGA.HV.A5A3	2.05605	RSF + Enet[伪=0.4]
TCGA.2L.AAQJ	0.972945	RSF + Enet[伪=0.4]
TCGA.HZ.A77O	1.52655	RSF + Enet[伪=0.4]
TCGA.FB.AAQ2	1.0316	RSF + Enet[伪=0.4]
TCGA.FB.AAQ1	1.03051	RSF + Enet[伪=0.4]
TCGA.HV.AA8V	1.06729	RSF + Enet[伪=0.4]
TCGA.3A.A9IH	1.68043	RSF + Enet[伪=0.4]
TCGA.3A.A9IO	-0.979498	RSF + Enet[伪=0.4]
TCGA.IB.AAUW	0.964097	RSF + Enet[伪=0.4]
TCGA.HV.AA8X	1.16514	RSF + Enet[伪=0.4]
TCGA.F2.A7TX	1.4477	RSF + Enet[伪=0.4]
TCGA.IB.7644	0.846487	RSF + Enet[伪=0.4]
TCGA.IB.A5SS	1.99273	RSF + Enet[伪=0.4]
TCGA.IB.7897	0.576374	RSF + Enet[伪=0.4]
TCGA.IB.7889	1.32618	RSF + Enet[伪=0.4]
TCGA.US.A77J	0.650614	RSF + Enet[伪=0.4]
TCGA.3A.A9IZ	1.95277	RSF + Enet[伪=0.4]
TCGA.IB.8126	1.38417	RSF + Enet[伪=0.4]
TCGA.HZ.8001	0.850027	RSF + Enet[伪=0.4]
TCGA.2J.AABR	1.04023	RSF + Enet[伪=0.4]
TCGA.F2.A44H	0.873253	RSF + Enet[伪=0.4]
TCGA.Z5.AAPL	0.162467	RSF + Enet[伪=0.4]
TCGA.IB.AAUR	0.970958	RSF + Enet[伪=0.4]
TCGA.F2.A8YN	0.955556	RSF + Enet[伪=0.4]
TCGA.3A.A9IJ	-2.69505	RSF + Enet[伪=0.4]
TCGA.FB.AAPU	1.0746	RSF + Enet[伪=0.4]
TCGA.IB.7885	1.29221	RSF + Enet[伪=0.4]
TCGA.IB.AAUO	1.29033	RSF + Enet[伪=0.4]
TCGA.IB.7645	0.690887	RSF + Enet[伪=0.4]
TCGA.F2.6879	1.53431	RSF + Enet[伪=0.4]
TCGA.FB.AAQ6	0.939164	RSF + Enet[伪=0.4]
TCGA.IB.AAUU	1.12354	RSF + Enet[伪=0.4]
TCGA.HZ.7924	1.26523	RSF + Enet[伪=0.4]
TCGA.XD.AAUH	0.0997165	RSF + Enet[伪=0.4]
TCGA.S4.A8RM	1.08758	RSF + Enet[伪=0.4]
TCGA.S4.A8RP	1.39471	RSF + Enet[伪=0.4]
TCGA.HZ.A49I	0.513346	RSF + Enet[伪=0.4]
TCGA.2J.AABI	0.342	RSF + Enet[伪=0.4]
TCGA.3A.A9I9	0.808762	RSF + Enet[伪=0.4]
TCGA.HZ.8636	1.51642	RSF + Enet[伪=0.4]
TCGA.HZ.8005	2.47612	RSF + Enet[伪=0.4]
TCGA.HV.A5A4	0.965977	RSF + Enet[伪=0.4]
TCGA.2J.AAB4	1.02979	RSF + Enet[伪=0.4]
TCGA.HV.A7OL	1.35914	RSF + Enet[伪=0.4]
TCGA.IB.AAUP	0.986496	RSF + Enet[伪=0.4]
TCGA.FB.A5VM	0.69495	RSF + Enet[伪=0.4]
TCGA.IB.A5SQ	0.909905	RSF + Enet[伪=0.4]
TCGA.2J.AABE	0.671003	RSF + Enet[伪=0.4]
TCGA.YH.A8SY	1.35	RSF + Enet[伪=0.4]
TCGA.HZ.8638	1.10885	RSF + Enet[伪=0.4]
TCGA.IB.A6UF	1.49938	RSF + Enet[伪=0.4]
TCGA.HZ.7918	0.842994	RSF + Enet[伪=0.4]
TCGA.US.A77E	1.33293	RSF + Enet[伪=0.4]
TCGA.RB.A7B8	0.998879	RSF + Enet[伪=0.4]
TCGA.IB.A7M4	1.01174	RSF + Enet[伪=0.4]
TCGA.IB.7654	1.08651	RSF + Enet[伪=0.4]
TCGA.2J.AAB1	1.37354	RSF + Enet[伪=0.4]
TCGA.IB.AAUS	1.3818	RSF + Enet[伪=0.4]
TCGA.IB.AAUT	0.986575	RSF + Enet[伪=0.4]
TCGA.2L.AAQM	0.274049	RSF + Enet[伪=0.4]
TCGA.3A.A9IX	1.0154	RSF + Enet[伪=0.4]
TCGA.2L.AAQE	1.30317	RSF + Enet[伪=0.4]
TCGA.3A.A9I5	-0.255216	RSF + Enet[伪=0.4]
TCGA.FB.AAQ0	1.34136	RSF + Enet[伪=0.4]
TCGA.2J.AABP	1.75401	RSF + Enet[伪=0.4]
TCGA.FB.A4P6	0.915273	RSF + Enet[伪=0.4]
TCGA.XD.AAUI	0.993236	RSF + Enet[伪=0.4]
TCGA.3E.AAAZ	1.17036	RSF + Enet[伪=0.4]
TCGA.RB.AA9M	0.608826	RSF + Enet[伪=0.4]
TCGA.3E.AAAY	0.504826	RSF + Enet[伪=0.4]
TCGA.FB.A4P5	0.860705	RSF + Enet[伪=0.4]
TCGA.S4.A8RO	1.41075	RSF + Enet[伪=0.4]
TCGA.YB.A89D	1.31854	RSF + Enet[伪=0.4]
TCGA.IB.A5SO	1.36018	RSF + Enet[伪=0.4]
TCGA.XN.A8T3	0.815134	RSF + Enet[伪=0.4]
TCGA.IB.A5SP	1.65118	RSF + Enet[伪=0.4]
TCGA.IB.7646	1.94362	RSF + Enet[伪=0.4]
TCGA.3A.A9IU	1.42792	RSF + Enet[伪=0.4]
TCGA.2J.AABV	0.418011	RSF + Enet[伪=0.4]
TCGA.3A.A9IV	-0.611151	RSF + Enet[伪=0.4]
TCGA.Q3.AA2A	1.37761	RSF + Enet[伪=0.4]
TCGA.F2.A44G	1.03617	RSF + Enet[伪=0.4]
TCGA.IB.7652	1.19536	RSF + Enet[伪=0.4]
TCGA.LB.A9Q5	1.03549	RSF + Enet[伪=0.4]
TCGA.FB.A78T	1.18421	RSF + Enet[伪=0.4]
TCGA.IB.7893	1.62992	RSF + Enet[伪=0.4]
TCGA.3A.A9IB	1.90286	RSF + Enet[伪=0.4]
TCGA.IB.A6UG	0.97571	RSF + Enet[伪=0.4]
TCGA.HZ.A49G	0.993267	RSF + Enet[伪=0.4]
TCGA.IB.7651	1.83092	RSF + Enet[伪=0.4]
TCGA.F2.7273	1.22916	RSF + Enet[伪=0.4]
TCGA.IB.7890	1.47321	RSF + Enet[伪=0.4]
TCGA.3A.A9I7	0.839892	RSF + Enet[伪=0.4]
TCGA.FB.AAQ3	1.15668	RSF + Enet[伪=0.4]
TCGA.HZ.A77P	1.06286	RSF + Enet[伪=0.4]
TCGA.HZ.A4BK	1.51051	RSF + Enet[伪=0.4]
TCGA.XD.AAUL	0.82799	RSF + Enet[伪=0.4]
TCGA.IB.AAUV	0.564289	RSF + Enet[伪=0.4]
TCGA.H6.A45N	0.612112	RSF + Enet[伪=0.4]
TCGA.HZ.8519	0.510312	RSF + Enet[伪=0.4]
TCGA.2J.AABF	0.792412	RSF + Enet[伪=0.4]
TCGA.IB.A7LX	1.04455	RSF + Enet[伪=0.4]
TCGA.3A.A9J0	1.02838	RSF + Enet[伪=0.4]
TCGA.2J.AAB9	0.797422	RSF + Enet[伪=0.4]
TCGA.IB.AAUQ	0.835841	RSF + Enet[伪=0.4]
TCGA.2L.AAQI	1.25188	RSF + Enet[伪=0.4]
TCGA.F2.6880	0.825743	RSF + Enet[伪=0.4]
TCGA.L1.A7W4	1.6013	RSF + Enet[伪=0.4]
TCGA.IB.7647	1.54744	RSF + Enet[伪=0.4]
TCGA.F2.7276	0.883741	RSF + Enet[伪=0.4]
TCGA.FB.A7DR	1.0425	RSF + Enet[伪=0.4]
TCGA.IB.7649	0.845073	RSF + Enet[伪=0.4]
TCGA.HZ.7925	1.80387	RSF + Enet[伪=0.4]
TCGA.2L.AAQA	1.30757	RSF + Enet[伪=0.4]
TCGA.YY.A8LH	1.03265	RSF + Enet[伪=0.4]
TCGA.M8.A5N4	1.58425	RSF + Enet[伪=0.4]
TCGA.IB.7887	1.87894	RSF + Enet[伪=0.4]
TCGA.FB.AAPZ	1.27223	RSF + Enet[伪=0.4]
TCGA.HV.A5A5	0.569251	RSF + Enet[伪=0.4]
TCGA.HZ.A49H	0.32133	RSF + Enet[伪=0.4]
TCGA.Q3.A5QY	0.688676	RSF + Enet[伪=0.4]
TCGA.HZ.7920	0.746693	RSF + Enet[伪=0.4]
TCGA.HZ.7919	1.83328	RSF + Enet[伪=0.4]
TCGA.HZ.8315	1.41066	RSF + Enet[伪=0.4]
TCGA.HZ.7926	1.7249	RSF + Enet[伪=0.4]
TCGA.IB.7888	1.11835	RSF + Enet[伪=0.4]
TCGA.HZ.A4BH	0.381902	RSF + Enet[伪=0.4]
TCGA.US.A774	1.10513	RSF + Enet[伪=0.4]
TCGA.H8.A6C1	0.393369	RSF + Enet[伪=0.4]
TCGA.XN.A8T5	1.20823	RSF + Enet[伪=0.4]
TCGA.2J.AABU	1.80701	RSF + Enet[伪=0.4]
TCGA.2J.AABK	0.804496	RSF + Enet[伪=0.4]
TCGA.LB.A8F3	0.100135	RSF + Enet[伪=0.4]
TCGA.HZ.A77Q	1.28894	RSF + Enet[伪=0.4]
TCGA.FB.AAPQ	0.939565	RSF + Enet[伪=0.4]
TCGA.3A.A9IN	-0.694298	RSF + Enet[伪=0.4]
GSM711904	0.571704	RSF + Enet[伪=0.4]
GSM711906	0.91946	RSF + Enet[伪=0.4]
GSM711908	1.14861	RSF + Enet[伪=0.4]
GSM711910	0.740912	RSF + Enet[伪=0.4]
GSM711914	0.88844	RSF + Enet[伪=0.4]
GSM711916	1.82317	RSF + Enet[伪=0.4]
GSM711922	0.974347	RSF + Enet[伪=0.4]
GSM711924	2.32776	RSF + Enet[伪=0.4]
GSM711926	1.26741	RSF + Enet[伪=0.4]
GSM711928	1.91004	RSF + Enet[伪=0.4]
GSM711930	1.85693	RSF + Enet[伪=0.4]
GSM711932	1.07714	RSF + Enet[伪=0.4]
GSM711934	1.0072	RSF + Enet[伪=0.4]
GSM711936	1.422	RSF + Enet[伪=0.4]
GSM711938	1.34798	RSF + Enet[伪=0.4]
GSM711940	0.626201	RSF + Enet[伪=0.4]
GSM711942	0.561933	RSF + Enet[伪=0.4]
GSM711944	0.228284	RSF + Enet[伪=0.4]
GSM711946	0.704259	RSF + Enet[伪=0.4]
GSM711948	0.394984	RSF + Enet[伪=0.4]
GSM711950	0.322335	RSF + Enet[伪=0.4]
GSM711952	1.76176	RSF + Enet[伪=0.4]
GSM711954	1.19	RSF + Enet[伪=0.4]
GSM711956	1.68302	RSF + Enet[伪=0.4]
GSM711958	1.28153	RSF + Enet[伪=0.4]
GSM711960	1.70351	RSF + Enet[伪=0.4]
GSM711962	1.34581	RSF + Enet[伪=0.4]
GSM711964	1.02582	RSF + Enet[伪=0.4]
GSM711966	1.67255	RSF + Enet[伪=0.4]
GSM711968	0.637567	RSF + Enet[伪=0.4]
GSM711970	1.09341	RSF + Enet[伪=0.4]
GSM711972	1.37164	RSF + Enet[伪=0.4]
GSM711974	1.46584	RSF + Enet[伪=0.4]
GSM711976	0.782781	RSF + Enet[伪=0.4]
GSM711978	1.16189	RSF + Enet[伪=0.4]
GSM711980	1.62759	RSF + Enet[伪=0.4]
GSM711982	1.66557	RSF + Enet[伪=0.4]
GSM711984	0.886294	RSF + Enet[伪=0.4]
GSM711986	1.29892	RSF + Enet[伪=0.4]
GSM711988	-0.0706084	RSF + Enet[伪=0.4]
GSM711990	0.687526	RSF + Enet[伪=0.4]
GSM711992	1.04185	RSF + Enet[伪=0.4]
GSM1383778	2.02315	RSF + Enet[伪=0.4]
GSM1383779	0.742317	RSF + Enet[伪=0.4]
GSM1383780	0.928708	RSF + Enet[伪=0.4]
GSM1383781	0.00857687	RSF + Enet[伪=0.4]
GSM1383782	1.70457	RSF + Enet[伪=0.4]
GSM1383783	2.01361	RSF + Enet[伪=0.4]
GSM1383784	1.68019	RSF + Enet[伪=0.4]
GSM1383785	1.52124	RSF + Enet[伪=0.4]
GSM1383786	0.719148	RSF + Enet[伪=0.4]
GSM1383787	0.0132632	RSF + Enet[伪=0.4]
GSM1383788	0.599704	RSF + Enet[伪=0.4]
GSM1383789	1.69117	RSF + Enet[伪=0.4]
GSM1383790	0.79189	RSF + Enet[伪=0.4]
GSM1383791	0.684447	RSF + Enet[伪=0.4]
GSM1383792	0.814289	RSF + Enet[伪=0.4]
GSM1383793	0.904955	RSF + Enet[伪=0.4]
GSM1383794	0.846041	RSF + Enet[伪=0.4]
GSM1383795	1.23719	RSF + Enet[伪=0.4]
GSM1383796	-0.130331	RSF + Enet[伪=0.4]
GSM1383797	1.51979	RSF + Enet[伪=0.4]
GSM1383798	0.999773	RSF + Enet[伪=0.4]
GSM1383799	0.710297	RSF + Enet[伪=0.4]
GSM1383800	1.06201	RSF + Enet[伪=0.4]
GSM1383801	2.05743	RSF + Enet[伪=0.4]
GSM1383802	1.28341	RSF + Enet[伪=0.4]
GSM1383803	0.748903	RSF + Enet[伪=0.4]
GSM1383804	0.645744	RSF + Enet[伪=0.4]
GSM1383805	1.69435	RSF + Enet[伪=0.4]
GSM1383806	1.37905	RSF + Enet[伪=0.4]
GSM1383807	1.04635	RSF + Enet[伪=0.4]
GSM1383808	1.248	RSF + Enet[伪=0.4]
GSM1383809	1.02999	RSF + Enet[伪=0.4]
GSM1383810	1.18894	RSF + Enet[伪=0.4]
GSM1383811	0.127874	RSF + Enet[伪=0.4]
GSM1383812	-0.0799303	RSF + Enet[伪=0.4]
GSM1383813	1.56447	RSF + Enet[伪=0.4]
GSM1383814	0.56897	RSF + Enet[伪=0.4]
GSM1383815	1.26389	RSF + Enet[伪=0.4]
GSM1383816	1.71782	RSF + Enet[伪=0.4]
GSM1383817	1.17682	RSF + Enet[伪=0.4]
GSM1383818	1.54672	RSF + Enet[伪=0.4]
GSM1383819	-0.321874	RSF + Enet[伪=0.4]
GSM1383820	2.63318	RSF + Enet[伪=0.4]
GSM1383821	-0.357073	RSF + Enet[伪=0.4]
GSM1383822	0.453765	RSF + Enet[伪=0.4]
GSM1383823	1.32204	RSF + Enet[伪=0.4]
GSM1383824	0.186348	RSF + Enet[伪=0.4]
GSM1383825	0.466823	RSF + Enet[伪=0.4]
GSM1383826	0.458151	RSF + Enet[伪=0.4]
GSM1383827	0.865948	RSF + Enet[伪=0.4]
GSM1383828	1.14169	RSF + Enet[伪=0.4]
GSM1383829	1.86833	RSF + Enet[伪=0.4]
GSM1383830	1.34445	RSF + Enet[伪=0.4]
GSM1383831	0.431424	RSF + Enet[伪=0.4]
GSM1383832	0.652602	RSF + Enet[伪=0.4]
GSM1383833	1.20344	RSF + Enet[伪=0.4]
GSM1383834	0.217062	RSF + Enet[伪=0.4]
GSM1383835	1.09469	RSF + Enet[伪=0.4]
GSM1383836	0.969714	RSF + Enet[伪=0.4]
GSM1383837	1.41878	RSF + Enet[伪=0.4]
GSM1383838	0.9843	RSF + Enet[伪=0.4]
GSM1383839	2.49865	RSF + Enet[伪=0.4]
GSM1383840	1.31662	RSF + Enet[伪=0.4]
TCGA.FB.AAPP	0.101349	RSF + Enet[伪=0.5]
TCGA.HZ.7289	0.256155	RSF + Enet[伪=0.5]
TCGA.2L.AAQL	0.969798	RSF + Enet[伪=0.5]
TCGA.3A.A9IL	-0.882204	RSF + Enet[伪=0.5]
TCGA.FB.AAPS	1.00413	RSF + Enet[伪=0.5]
TCGA.2J.AAB8	0.905876	RSF + Enet[伪=0.5]
TCGA.2J.AABT	0.603475	RSF + Enet[伪=0.5]
TCGA.OE.A75W	0.743318	RSF + Enet[伪=0.5]
TCGA.IB.8127	1.38356	RSF + Enet[伪=0.5]
TCGA.HZ.8002	1.02869	RSF + Enet[伪=0.5]
TCGA.HV.A5A6	0.476475	RSF + Enet[伪=0.5]
TCGA.US.A779	0.976393	RSF + Enet[伪=0.5]
TCGA.3A.A9IR	-1.7288	RSF + Enet[伪=0.5]
TCGA.HZ.8637	0.827162	RSF + Enet[伪=0.5]
TCGA.HZ.7923	0.968276	RSF + Enet[伪=0.5]
TCGA.IB.AAUN	1.55955	RSF + Enet[伪=0.5]
TCGA.LB.A7SX	1.06423	RSF + Enet[伪=0.5]
TCGA.HV.A7OP	-0.477454	RSF + Enet[伪=0.5]
TCGA.IB.A5ST	0.809938	RSF + Enet[伪=0.5]
TCGA.3A.A9IC	0.764319	RSF + Enet[伪=0.5]
TCGA.2J.AAB6	1.33094	RSF + Enet[伪=0.5]
TCGA.HZ.8003	1.09654	RSF + Enet[伪=0.5]
TCGA.H6.8124	1.98866	RSF + Enet[伪=0.5]
TCGA.HZ.A9TJ	0.556474	RSF + Enet[伪=0.5]
TCGA.FB.AAPY	0.967856	RSF + Enet[伪=0.5]
TCGA.FB.A545	1.6853	RSF + Enet[伪=0.5]
TCGA.2J.AABH	0.987066	RSF + Enet[伪=0.5]
TCGA.HZ.8317	1.05275	RSF + Enet[伪=0.5]
TCGA.2J.AABO	0.910769	RSF + Enet[伪=0.5]
TCGA.3A.A9IS	-1.46802	RSF + Enet[伪=0.5]
TCGA.IB.7891	0.88354	RSF + Enet[伪=0.5]
TCGA.2J.AABA	1.42631	RSF + Enet[伪=0.5]
TCGA.US.A776	-0.457659	RSF + Enet[伪=0.5]
TCGA.IB.7886	1.38153	RSF + Enet[伪=0.5]
TCGA.PZ.A5RE	1.58311	RSF + Enet[伪=0.5]
TCGA.XD.AAUG	0.487787	RSF + Enet[伪=0.5]
TCGA.HV.A5A3	2.05453	RSF + Enet[伪=0.5]
TCGA.2L.AAQJ	0.971758	RSF + Enet[伪=0.5]
TCGA.HZ.A77O	1.53054	RSF + Enet[伪=0.5]
TCGA.FB.AAQ2	1.02487	RSF + Enet[伪=0.5]
TCGA.FB.AAQ1	1.03004	RSF + Enet[伪=0.5]
TCGA.HV.AA8V	1.06583	RSF + Enet[伪=0.5]
TCGA.3A.A9IH	1.68421	RSF + Enet[伪=0.5]
TCGA.3A.A9IO	-0.976616	RSF + Enet[伪=0.5]
TCGA.IB.AAUW	0.958449	RSF + Enet[伪=0.5]
TCGA.HV.AA8X	1.16491	RSF + Enet[伪=0.5]
TCGA.F2.A7TX	1.44316	RSF + Enet[伪=0.5]
TCGA.IB.7644	0.845692	RSF + Enet[伪=0.5]
TCGA.IB.A5SS	1.99425	RSF + Enet[伪=0.5]
TCGA.IB.7897	0.565608	RSF + Enet[伪=0.5]
TCGA.IB.7889	1.32448	RSF + Enet[伪=0.5]
TCGA.US.A77J	0.650954	RSF + Enet[伪=0.5]
TCGA.3A.A9IZ	1.95261	RSF + Enet[伪=0.5]
TCGA.IB.8126	1.3861	RSF + Enet[伪=0.5]
TCGA.HZ.8001	0.844385	RSF + Enet[伪=0.5]
TCGA.2J.AABR	1.03637	RSF + Enet[伪=0.5]
TCGA.F2.A44H	0.882613	RSF + Enet[伪=0.5]
TCGA.Z5.AAPL	0.148706	RSF + Enet[伪=0.5]
TCGA.IB.AAUR	0.962859	RSF + Enet[伪=0.5]
TCGA.F2.A8YN	0.948442	RSF + Enet[伪=0.5]
TCGA.3A.A9IJ	-2.70189	RSF + Enet[伪=0.5]
TCGA.FB.AAPU	1.07296	RSF + Enet[伪=0.5]
TCGA.IB.7885	1.28949	RSF + Enet[伪=0.5]
TCGA.IB.AAUO	1.29122	RSF + Enet[伪=0.5]
TCGA.IB.7645	0.677434	RSF + Enet[伪=0.5]
TCGA.F2.6879	1.53046	RSF + Enet[伪=0.5]
TCGA.FB.AAQ6	0.947259	RSF + Enet[伪=0.5]
TCGA.IB.AAUU	1.12326	RSF + Enet[伪=0.5]
TCGA.HZ.7924	1.26658	RSF + Enet[伪=0.5]
TCGA.XD.AAUH	0.0893289	RSF + Enet[伪=0.5]
TCGA.S4.A8RM	1.08652	RSF + Enet[伪=0.5]
TCGA.S4.A8RP	1.39472	RSF + Enet[伪=0.5]
TCGA.HZ.A49I	0.504777	RSF + Enet[伪=0.5]
TCGA.2J.AABI	0.333825	RSF + Enet[伪=0.5]
TCGA.3A.A9I9	0.812105	RSF + Enet[伪=0.5]
TCGA.HZ.8636	1.50879	RSF + Enet[伪=0.5]
TCGA.HZ.8005	2.48152	RSF + Enet[伪=0.5]
TCGA.HV.A5A4	0.962387	RSF + Enet[伪=0.5]
TCGA.2J.AAB4	1.03027	RSF + Enet[伪=0.5]
TCGA.HV.A7OL	1.36492	RSF + Enet[伪=0.5]
TCGA.IB.AAUP	0.976972	RSF + Enet[伪=0.5]
TCGA.FB.A5VM	0.698883	RSF + Enet[伪=0.5]
TCGA.IB.A5SQ	0.909312	RSF + Enet[伪=0.5]
TCGA.2J.AABE	0.663588	RSF + Enet[伪=0.5]
TCGA.YH.A8SY	1.3479	RSF + Enet[伪=0.5]
TCGA.HZ.8638	1.10173	RSF + Enet[伪=0.5]
TCGA.IB.A6UF	1.49476	RSF + Enet[伪=0.5]
TCGA.HZ.7918	0.843239	RSF + Enet[伪=0.5]
TCGA.US.A77E	1.33087	RSF + Enet[伪=0.5]
TCGA.RB.A7B8	0.997946	RSF + Enet[伪=0.5]
TCGA.IB.A7M4	1.00827	RSF + Enet[伪=0.5]
TCGA.IB.7654	1.08472	RSF + Enet[伪=0.5]
TCGA.2J.AAB1	1.38098	RSF + Enet[伪=0.5]
TCGA.IB.AAUS	1.38289	RSF + Enet[伪=0.5]
TCGA.IB.AAUT	0.99258	RSF + Enet[伪=0.5]
TCGA.2L.AAQM	0.273336	RSF + Enet[伪=0.5]
TCGA.3A.A9IX	1.0082	RSF + Enet[伪=0.5]
TCGA.2L.AAQE	1.2954	RSF + Enet[伪=0.5]
TCGA.3A.A9I5	-0.249064	RSF + Enet[伪=0.5]
TCGA.FB.AAQ0	1.34671	RSF + Enet[伪=0.5]
TCGA.2J.AABP	1.76541	RSF + Enet[伪=0.5]
TCGA.FB.A4P6	0.914614	RSF + Enet[伪=0.5]
TCGA.XD.AAUI	0.992313	RSF + Enet[伪=0.5]
TCGA.3E.AAAZ	1.16785	RSF + Enet[伪=0.5]
TCGA.RB.AA9M	0.600073	RSF + Enet[伪=0.5]
TCGA.3E.AAAY	0.499908	RSF + Enet[伪=0.5]
TCGA.FB.A4P5	0.865034	RSF + Enet[伪=0.5]
TCGA.S4.A8RO	1.41045	RSF + Enet[伪=0.5]
TCGA.YB.A89D	1.31748	RSF + Enet[伪=0.5]
TCGA.IB.A5SO	1.3633	RSF + Enet[伪=0.5]
TCGA.XN.A8T3	0.803814	RSF + Enet[伪=0.5]
TCGA.IB.A5SP	1.6684	RSF + Enet[伪=0.5]
TCGA.IB.7646	1.93975	RSF + Enet[伪=0.5]
TCGA.3A.A9IU	1.41843	RSF + Enet[伪=0.5]
TCGA.2J.AABV	0.434713	RSF + Enet[伪=0.5]
TCGA.3A.A9IV	-0.605541	RSF + Enet[伪=0.5]
TCGA.Q3.AA2A	1.38407	RSF + Enet[伪=0.5]
TCGA.F2.A44G	1.03649	RSF + Enet[伪=0.5]
TCGA.IB.7652	1.19303	RSF + Enet[伪=0.5]
TCGA.LB.A9Q5	1.04056	RSF + Enet[伪=0.5]
TCGA.FB.A78T	1.18946	RSF + Enet[伪=0.5]
TCGA.IB.7893	1.6222	RSF + Enet[伪=0.5]
TCGA.3A.A9IB	1.90088	RSF + Enet[伪=0.5]
TCGA.IB.A6UG	0.966093	RSF + Enet[伪=0.5]
TCGA.HZ.A49G	0.993011	RSF + Enet[伪=0.5]
TCGA.IB.7651	1.83491	RSF + Enet[伪=0.5]
TCGA.F2.7273	1.2266	RSF + Enet[伪=0.5]
TCGA.IB.7890	1.47111	RSF + Enet[伪=0.5]
TCGA.3A.A9I7	0.838968	RSF + Enet[伪=0.5]
TCGA.FB.AAQ3	1.15229	RSF + Enet[伪=0.5]
TCGA.HZ.A77P	1.0614	RSF + Enet[伪=0.5]
TCGA.HZ.A4BK	1.51713	RSF + Enet[伪=0.5]
TCGA.XD.AAUL	0.817024	RSF + Enet[伪=0.5]
TCGA.IB.AAUV	0.561572	RSF + Enet[伪=0.5]
TCGA.H6.A45N	0.606145	RSF + Enet[伪=0.5]
TCGA.HZ.8519	0.499185	RSF + Enet[伪=0.5]
TCGA.2J.AABF	0.786416	RSF + Enet[伪=0.5]
TCGA.IB.A7LX	1.03889	RSF + Enet[伪=0.5]
TCGA.3A.A9J0	1.02335	RSF + Enet[伪=0.5]
TCGA.2J.AAB9	0.802373	RSF + Enet[伪=0.5]
TCGA.IB.AAUQ	0.832581	RSF + Enet[伪=0.5]
TCGA.2L.AAQI	1.24808	RSF + Enet[伪=0.5]
TCGA.F2.6880	0.844227	RSF + Enet[伪=0.5]
TCGA.L1.A7W4	1.59269	RSF + Enet[伪=0.5]
TCGA.IB.7647	1.55329	RSF + Enet[伪=0.5]
TCGA.F2.7276	0.87716	RSF + Enet[伪=0.5]
TCGA.FB.A7DR	1.04503	RSF + Enet[伪=0.5]
TCGA.IB.7649	0.84327	RSF + Enet[伪=0.5]
TCGA.HZ.7925	1.80085	RSF + Enet[伪=0.5]
TCGA.2L.AAQA	1.30827	RSF + Enet[伪=0.5]
TCGA.YY.A8LH	1.02906	RSF + Enet[伪=0.5]
TCGA.M8.A5N4	1.58457	RSF + Enet[伪=0.5]
TCGA.IB.7887	1.87659	RSF + Enet[伪=0.5]
TCGA.FB.AAPZ	1.26839	RSF + Enet[伪=0.5]
TCGA.HV.A5A5	0.576731	RSF + Enet[伪=0.5]
TCGA.HZ.A49H	0.317184	RSF + Enet[伪=0.5]
TCGA.Q3.A5QY	0.683664	RSF + Enet[伪=0.5]
TCGA.HZ.7920	0.740805	RSF + Enet[伪=0.5]
TCGA.HZ.7919	1.83069	RSF + Enet[伪=0.5]
TCGA.HZ.8315	1.40021	RSF + Enet[伪=0.5]
TCGA.HZ.7926	1.72128	RSF + Enet[伪=0.5]
TCGA.IB.7888	1.12233	RSF + Enet[伪=0.5]
TCGA.HZ.A4BH	0.366614	RSF + Enet[伪=0.5]
TCGA.US.A774	1.10208	RSF + Enet[伪=0.5]
TCGA.H8.A6C1	0.397051	RSF + Enet[伪=0.5]
TCGA.XN.A8T5	1.20574	RSF + Enet[伪=0.5]
TCGA.2J.AABU	1.80377	RSF + Enet[伪=0.5]
TCGA.2J.AABK	0.805809	RSF + Enet[伪=0.5]
TCGA.LB.A8F3	0.0955229	RSF + Enet[伪=0.5]
TCGA.HZ.A77Q	1.28182	RSF + Enet[伪=0.5]
TCGA.FB.AAPQ	0.946498	RSF + Enet[伪=0.5]
TCGA.3A.A9IN	-0.707113	RSF + Enet[伪=0.5]
GSM711904	0.566341	RSF + Enet[伪=0.5]
GSM711906	0.912857	RSF + Enet[伪=0.5]
GSM711908	1.1462	RSF + Enet[伪=0.5]
GSM711910	0.726686	RSF + Enet[伪=0.5]
GSM711914	0.885788	RSF + Enet[伪=0.5]
GSM711916	1.82127	RSF + Enet[伪=0.5]
GSM711922	0.967448	RSF + Enet[伪=0.5]
GSM711924	2.32659	RSF + Enet[伪=0.5]
GSM711926	1.26954	RSF + Enet[伪=0.5]
GSM711928	1.91509	RSF + Enet[伪=0.5]
GSM711930	1.86037	RSF + Enet[伪=0.5]
GSM711932	1.06778	RSF + Enet[伪=0.5]
GSM711934	1.00363	RSF + Enet[伪=0.5]
GSM711936	1.43506	RSF + Enet[伪=0.5]
GSM711938	1.35683	RSF + Enet[伪=0.5]
GSM711940	0.622221	RSF + Enet[伪=0.5]
GSM711942	0.543688	RSF + Enet[伪=0.5]
GSM711944	0.218737	RSF + Enet[伪=0.5]
GSM711946	0.696634	RSF + Enet[伪=0.5]
GSM711948	0.38578	RSF + Enet[伪=0.5]
GSM711950	0.311012	RSF + Enet[伪=0.5]
GSM711952	1.76103	RSF + Enet[伪=0.5]
GSM711954	1.1857	RSF + Enet[伪=0.5]
GSM711956	1.6871	RSF + Enet[伪=0.5]
GSM711958	1.28312	RSF + Enet[伪=0.5]
GSM711960	1.6958	RSF + Enet[伪=0.5]
GSM711962	1.3452	RSF + Enet[伪=0.5]
GSM711964	1.02874	RSF + Enet[伪=0.5]
GSM711966	1.67393	RSF + Enet[伪=0.5]
GSM711968	0.638868	RSF + Enet[伪=0.5]
GSM711970	1.08825	RSF + Enet[伪=0.5]
GSM711972	1.35985	RSF + Enet[伪=0.5]
GSM711974	1.46106	RSF + Enet[伪=0.5]
GSM711976	0.771007	RSF + Enet[伪=0.5]
GSM711978	1.1669	RSF + Enet[伪=0.5]
GSM711980	1.62968	RSF + Enet[伪=0.5]
GSM711982	1.66496	RSF + Enet[伪=0.5]
GSM711984	0.900673	RSF + Enet[伪=0.5]
GSM711986	1.29488	RSF + Enet[伪=0.5]
GSM711988	-0.0873753	RSF + Enet[伪=0.5]
GSM711990	0.68178	RSF + Enet[伪=0.5]
GSM711992	1.04121	RSF + Enet[伪=0.5]
GSM1383778	2.01714	RSF + Enet[伪=0.5]
GSM1383779	0.742371	RSF + Enet[伪=0.5]
GSM1383780	0.934248	RSF + Enet[伪=0.5]
GSM1383781	0.0120803	RSF + Enet[伪=0.5]
GSM1383782	1.70689	RSF + Enet[伪=0.5]
GSM1383783	2.02245	RSF + Enet[伪=0.5]
GSM1383784	1.68378	RSF + Enet[伪=0.5]
GSM1383785	1.52693	RSF + Enet[伪=0.5]
GSM1383786	0.715131	RSF + Enet[伪=0.5]
GSM1383787	0.0128677	RSF + Enet[伪=0.5]
GSM1383788	0.593134	RSF + Enet[伪=0.5]
GSM1383789	1.68698	RSF + Enet[伪=0.5]
GSM1383790	0.791624	RSF + Enet[伪=0.5]
GSM1383791	0.687252	RSF + Enet[伪=0.5]
GSM1383792	0.811326	RSF + Enet[伪=0.5]
GSM1383793	0.91591	RSF + Enet[伪=0.5]
GSM1383794	0.851831	RSF + Enet[伪=0.5]
GSM1383795	1.24082	RSF + Enet[伪=0.5]
GSM1383796	-0.1354	RSF + Enet[伪=0.5]
GSM1383797	1.50504	RSF + Enet[伪=0.5]
GSM1383798	1.00848	RSF + Enet[伪=0.5]
GSM1383799	0.70661	RSF + Enet[伪=0.5]
GSM1383800	1.05181	RSF + Enet[伪=0.5]
GSM1383801	2.0595	RSF + Enet[伪=0.5]
GSM1383802	1.28272	RSF + Enet[伪=0.5]
GSM1383803	0.744915	RSF + Enet[伪=0.5]
GSM1383804	0.644902	RSF + Enet[伪=0.5]
GSM1383805	1.68686	RSF + Enet[伪=0.5]
GSM1383806	1.37646	RSF + Enet[伪=0.5]
GSM1383807	1.04324	RSF + Enet[伪=0.5]
GSM1383808	1.25519	RSF + Enet[伪=0.5]
GSM1383809	1.02397	RSF + Enet[伪=0.5]
GSM1383810	1.18557	RSF + Enet[伪=0.5]
GSM1383811	0.122519	RSF + Enet[伪=0.5]
GSM1383812	-0.0892916	RSF + Enet[伪=0.5]
GSM1383813	1.56298	RSF + Enet[伪=0.5]
GSM1383814	0.575623	RSF + Enet[伪=0.5]
GSM1383815	1.26596	RSF + Enet[伪=0.5]
GSM1383816	1.72722	RSF + Enet[伪=0.5]
GSM1383817	1.16518	RSF + Enet[伪=0.5]
GSM1383818	1.53956	RSF + Enet[伪=0.5]
GSM1383819	-0.323981	RSF + Enet[伪=0.5]
GSM1383820	2.63556	RSF + Enet[伪=0.5]
GSM1383821	-0.360167	RSF + Enet[伪=0.5]
GSM1383822	0.457018	RSF + Enet[伪=0.5]
GSM1383823	1.32802	RSF + Enet[伪=0.5]
GSM1383824	0.191159	RSF + Enet[伪=0.5]
GSM1383825	0.472821	RSF + Enet[伪=0.5]
GSM1383826	0.452035	RSF + Enet[伪=0.5]
GSM1383827	0.857911	RSF + Enet[伪=0.5]
GSM1383828	1.13778	RSF + Enet[伪=0.5]
GSM1383829	1.8777	RSF + Enet[伪=0.5]
GSM1383830	1.3449	RSF + Enet[伪=0.5]
GSM1383831	0.430806	RSF + Enet[伪=0.5]
GSM1383832	0.649885	RSF + Enet[伪=0.5]
GSM1383833	1.2009	RSF + Enet[伪=0.5]
GSM1383834	0.208662	RSF + Enet[伪=0.5]
GSM1383835	1.0991	RSF + Enet[伪=0.5]
GSM1383836	0.952331	RSF + Enet[伪=0.5]
GSM1383837	1.42122	RSF + Enet[伪=0.5]
GSM1383838	0.986849	RSF + Enet[伪=0.5]
GSM1383839	2.49554	RSF + Enet[伪=0.5]
GSM1383840	1.31318	RSF + Enet[伪=0.5]
TCGA.FB.AAPP	0.109268	RSF + Enet[伪=0.6]
TCGA.HZ.7289	0.259544	RSF + Enet[伪=0.6]
TCGA.2L.AAQL	0.987283	RSF + Enet[伪=0.6]
TCGA.3A.A9IL	-0.897419	RSF + Enet[伪=0.6]
TCGA.FB.AAPS	1.02229	RSF + Enet[伪=0.6]
TCGA.2J.AAB8	0.920963	RSF + Enet[伪=0.6]
TCGA.2J.AABT	0.610703	RSF + Enet[伪=0.6]
TCGA.OE.A75W	0.757295	RSF + Enet[伪=0.6]
TCGA.IB.8127	1.39465	RSF + Enet[伪=0.6]
TCGA.HZ.8002	1.04013	RSF + Enet[伪=0.6]
TCGA.HV.A5A6	0.474901	RSF + Enet[伪=0.6]
TCGA.US.A779	0.99289	RSF + Enet[伪=0.6]
TCGA.3A.A9IR	-1.76692	RSF + Enet[伪=0.6]
TCGA.HZ.8637	0.838403	RSF + Enet[伪=0.6]
TCGA.HZ.7923	0.98044	RSF + Enet[伪=0.6]
TCGA.IB.AAUN	1.57917	RSF + Enet[伪=0.6]
TCGA.LB.A7SX	1.07898	RSF + Enet[伪=0.6]
TCGA.HV.A7OP	-0.482496	RSF + Enet[伪=0.6]
TCGA.IB.A5ST	0.822138	RSF + Enet[伪=0.6]
TCGA.3A.A9IC	0.772076	RSF + Enet[伪=0.6]
TCGA.2J.AAB6	1.34539	RSF + Enet[伪=0.6]
TCGA.HZ.8003	1.11382	RSF + Enet[伪=0.6]
TCGA.H6.8124	2.01333	RSF + Enet[伪=0.6]
TCGA.HZ.A9TJ	0.559933	RSF + Enet[伪=0.6]
TCGA.FB.AAPY	0.981408	RSF + Enet[伪=0.6]
TCGA.FB.A545	1.70659	RSF + Enet[伪=0.6]
TCGA.2J.AABH	0.996891	RSF + Enet[伪=0.6]
TCGA.HZ.8317	1.06562	RSF + Enet[伪=0.6]
TCGA.2J.AABO	0.922581	RSF + Enet[伪=0.6]
TCGA.3A.A9IS	-1.48558	RSF + Enet[伪=0.6]
TCGA.IB.7891	0.893631	RSF + Enet[伪=0.6]
TCGA.2J.AABA	1.44332	RSF + Enet[伪=0.6]
TCGA.US.A776	-0.468115	RSF + Enet[伪=0.6]
TCGA.IB.7886	1.39724	RSF + Enet[伪=0.6]
TCGA.PZ.A5RE	1.60887	RSF + Enet[伪=0.6]
TCGA.XD.AAUG	0.496144	RSF + Enet[伪=0.6]
TCGA.HV.A5A3	2.08325	RSF + Enet[伪=0.6]
TCGA.2L.AAQJ	0.982212	RSF + Enet[伪=0.6]
TCGA.HZ.A77O	1.55599	RSF + Enet[伪=0.6]
TCGA.FB.AAQ2	1.03496	RSF + Enet[伪=0.6]
TCGA.FB.AAQ1	1.04334	RSF + Enet[伪=0.6]
TCGA.HV.AA8V	1.08045	RSF + Enet[伪=0.6]
TCGA.3A.A9IH	1.70883	RSF + Enet[伪=0.6]
TCGA.3A.A9IO	-0.985961	RSF + Enet[伪=0.6]
TCGA.IB.AAUW	0.969444	RSF + Enet[伪=0.6]
TCGA.HV.AA8X	1.17923	RSF + Enet[伪=0.6]
TCGA.F2.A7TX	1.46169	RSF + Enet[伪=0.6]
TCGA.IB.7644	0.857491	RSF + Enet[伪=0.6]
TCGA.IB.A5SS	2.02095	RSF + Enet[伪=0.6]
TCGA.IB.7897	0.567298	RSF + Enet[伪=0.6]
TCGA.IB.7889	1.3418	RSF + Enet[伪=0.6]
TCGA.US.A77J	0.662043	RSF + Enet[伪=0.6]
TCGA.3A.A9IZ	1.98188	RSF + Enet[伪=0.6]
TCGA.IB.8126	1.40945	RSF + Enet[伪=0.6]
TCGA.HZ.8001	0.853745	RSF + Enet[伪=0.6]
TCGA.2J.AABR	1.05	RSF + Enet[伪=0.6]
TCGA.F2.A44H	0.903589	RSF + Enet[伪=0.6]
TCGA.Z5.AAPL	0.1418	RSF + Enet[伪=0.6]
TCGA.IB.AAUR	0.972705	RSF + Enet[伪=0.6]
[truncated: 30,411 more rows]
