# Supplementary material for: Integrated analysis of metabolic gene features and the immune microenvironment: identification of DPYD-mediated prognostic model and therapeutic targets in pancreatic cancer
Source: BMC Gastroenterol. 2026 Mar 14;26:245. doi: 10.1186/s12876-026-04726-4 (PMC13101390; doi:10.1186/s12876-026-04726-4)
Supplement: Supplementary file 12 — Supplementary Material 12. [file 12876_2026_4726_MOESM12_ESM.xls]

## Sheet: all_level2
Supplementary Table S7. Mass spectrometry GO Term：
GO ID (level1)	GO Term (level1)	GO ID (level2)	GO Term (level2)	Gene Number(BxPc3_sh_NC-vs-BxPc3_sh_DPYD_up)	Gene Number(BxPc3_sh_NC-vs-BxPc3_sh_DPYD_down)	Gene List(BxPc3_sh_NC-vs-BxPc3_sh_DPYD_up)	Gene List(BxPc3_sh_NC-vs-BxPc3_sh_DPYD_down)
GO:0005575	Cellular Component	GO:0110165	cellular anatomical entity	764	1015	ENSG00000003509(NDUFAF7),ENSG00000004059(ARF5),ENSG00000004139(SARM1),ENSG00000004864(SLC25A13),ENSG00000005156(LIG3),ENSG00000006530(AGK),ENSG00000006740(ARHGAP44),ENSG00000007237(GAS7),ENSG00000008394(MGST1),ENSG00000011007(ELOA),ENSG00000011295(TTC19),ENSG00000011376(LARS2),ENSG00000014824(SLC30A9),ENSG00000015475(BID),ENSG00000016391(CHDH),ENSG00000022267(FHL1),ENSG00000026297(RNASET2),ENSG00…	ENSG00000000938(FGR),ENSG00000002919(SNX11),ENSG00000004399(PLXND1),ENSG00000005194(CIAPIN1),ENSG00000005243(COPZ2),ENSG00000005249(PRKAR2B),ENSG00000005486(RHBDD2),ENSG00000005884(ITGA3),ENSG00000005893(LAMP2),ENSG00000006453(BAIAP2L1),ENSG00000006534(ALDH3B1),ENSG00000006607(FARP2),ENSG00000006695(COX10),ENSG00000008294(SPAG9),ENSG00000009307(CSDE1),ENSG00000010270(STARD3NL),ENSG00000010278(CD9…
GO:0003674	Molecular Function	GO:0005488	binding	739	986	ENSG00000003509(NDUFAF7),ENSG00000004059(ARF5),ENSG00000004139(SARM1),ENSG00000004864(SLC25A13),ENSG00000005156(LIG3),ENSG00000006530(AGK),ENSG00000006740(ARHGAP44),ENSG00000007237(GAS7),ENSG00000008394(MGST1),ENSG00000009335(UBE3C),ENSG00000011007(ELOA),ENSG00000011295(TTC19),ENSG00000011376(LARS2),ENSG00000014824(SLC30A9),ENSG00000015475(BID),ENSG00000016391(CHDH),ENSG00000022267(FHL1),ENSG0000…	ENSG00000000938(FGR),ENSG00000002919(SNX11),ENSG00000004399(PLXND1),ENSG00000005194(CIAPIN1),ENSG00000005249(PRKAR2B),ENSG00000005486(RHBDD2),ENSG00000005884(ITGA3),ENSG00000005893(LAMP2),ENSG00000006453(BAIAP2L1),ENSG00000006534(ALDH3B1),ENSG00000006607(FARP2),ENSG00000008294(SPAG9),ENSG00000009307(CSDE1),ENSG00000010270(STARD3NL),ENSG00000010278(CD9),ENSG00000010292(NCAPD2),ENSG00000010704(HFE)…
GO:0008150	Biological Process	GO:0008152	metabolic process	588	643	ENSG00000003509(NDUFAF7),ENSG00000004139(SARM1),ENSG00000004864(SLC25A13),ENSG00000005156(LIG3),ENSG00000006530(AGK),ENSG00000009335(UBE3C),ENSG00000011007(ELOA),ENSG00000011376(LARS2),ENSG00000014824(SLC30A9),ENSG00000015475(BID),ENSG00000016391(CHDH),ENSG00000026297(RNASET2),ENSG00000029363(BCLAF1),ENSG00000029993(HMGB3),ENSG00000033170(FUT8),ENSG00000034152(MAP2K3),ENSG00000037474(NSUN2),ENSG0…	ENSG00000000938(FGR),ENSG00000005194(CIAPIN1),ENSG00000005249(PRKAR2B),ENSG00000005486(RHBDD2),ENSG00000005884(ITGA3),ENSG00000005893(LAMP2),ENSG00000006534(ALDH3B1),ENSG00000006695(COX10),ENSG00000008294(SPAG9),ENSG00000009307(CSDE1),ENSG00000010278(CD9),ENSG00000010704(HFE),ENSG00000013016(EHD3),ENSG00000013275(PSMC4),ENSG00000013364(MVP),ENSG00000013374(NUB1),ENSG00000013561(RNF14),ENSG0000001…
GO:0008150	Biological Process	GO:0065007	biological regulation	464	696	ENSG00000004139(SARM1),ENSG00000005156(LIG3),ENSG00000006740(ARHGAP44),ENSG00000011007(ELOA),ENSG00000011376(LARS2),ENSG00000014824(SLC30A9),ENSG00000015475(BID),ENSG00000022267(FHL1),ENSG00000029363(BCLAF1),ENSG00000029993(HMGB3),ENSG00000033170(FUT8),ENSG00000034152(MAP2K3),ENSG00000037474(NSUN2),ENSG00000039650(PNKP),ENSG00000040633(PHF23),ENSG00000047579(DTNBP1),ENSG00000048392(RRM2B),ENSG000…	ENSG00000000938(FGR),ENSG00000004399(PLXND1),ENSG00000005194(CIAPIN1),ENSG00000005249(PRKAR2B),ENSG00000005486(RHBDD2),ENSG00000005884(ITGA3),ENSG00000005893(LAMP2),ENSG00000006453(BAIAP2L1),ENSG00000006607(FARP2),ENSG00000008294(SPAG9),ENSG00000009307(CSDE1),ENSG00000010278(CD9),ENSG00000010292(NCAPD2),ENSG00000010704(HFE),ENSG00000011426(ANLN),ENSG00000011454(RABGAP1),ENSG00000013016(EHD3),ENSG…
GO:0008150	Biological Process	GO:0050789	regulation of biological process	433	664	ENSG00000004139(SARM1),ENSG00000005156(LIG3),ENSG00000006740(ARHGAP44),ENSG00000011007(ELOA),ENSG00000014824(SLC30A9),ENSG00000015475(BID),ENSG00000022267(FHL1),ENSG00000029363(BCLAF1),ENSG00000029993(HMGB3),ENSG00000033170(FUT8),ENSG00000034152(MAP2K3),ENSG00000037474(NSUN2),ENSG00000039650(PNKP),ENSG00000040633(PHF23),ENSG00000047579(DTNBP1),ENSG00000048392(RRM2B),ENSG00000048405(ZNF800),ENSG00…	ENSG00000000938(FGR),ENSG00000004399(PLXND1),ENSG00000005194(CIAPIN1),ENSG00000005249(PRKAR2B),ENSG00000005486(RHBDD2),ENSG00000005884(ITGA3),ENSG00000005893(LAMP2),ENSG00000006453(BAIAP2L1),ENSG00000006607(FARP2),ENSG00000008294(SPAG9),ENSG00000009307(CSDE1),ENSG00000010278(CD9),ENSG00000010292(NCAPD2),ENSG00000010704(HFE),ENSG00000011426(ANLN),ENSG00000013016(EHD3),ENSG00000013275(PSMC4),ENSG00…
GO:0003674	Molecular Function	GO:0003824	catalytic activity	374	419	ENSG00000003509(NDUFAF7),ENSG00000004059(ARF5),ENSG00000004139(SARM1),ENSG00000005156(LIG3),ENSG00000006530(AGK),ENSG00000008394(MGST1),ENSG00000009335(UBE3C),ENSG00000011376(LARS2),ENSG00000016391(CHDH),ENSG00000026297(RNASET2),ENSG00000033170(FUT8),ENSG00000034152(MAP2K3),ENSG00000037474(NSUN2),ENSG00000039650(PNKP),ENSG00000042088(TDP1),ENSG00000048392(RRM2B),ENSG00000049759(NEDD4L),ENSG000000…	ENSG00000000938(FGR),ENSG00000005194(CIAPIN1),ENSG00000005486(RHBDD2),ENSG00000006534(ALDH3B1),ENSG00000006695(COX10),ENSG00000013275(PSMC4),ENSG00000013561(RNF14),ENSG00000014123(UFL1),ENSG00000017260(ATP2C1),ENSG00000023330(ALAS1),ENSG00000023909(GCLM),ENSG00000027847(B4GALT7),ENSG00000029639(TFB1M),ENSG00000033178(UBA6),ENSG00000038002(AGA),ENSG00000038274(MAT2B),ENSG00000041353(RAB27B),ENSG00…
GO:0008150	Biological Process	GO:0050896	response to stimulus	329	515	ENSG00000004139(SARM1),ENSG00000004864(SLC25A13),ENSG00000005156(LIG3),ENSG00000006740(ARHGAP44),ENSG00000008394(MGST1),ENSG00000014824(SLC30A9),ENSG00000015475(BID),ENSG00000026297(RNASET2),ENSG00000029363(BCLAF1),ENSG00000029993(HMGB3),ENSG00000033170(FUT8),ENSG00000034152(MAP2K3),ENSG00000037474(NSUN2),ENSG00000039650(PNKP),ENSG00000042088(TDP1),ENSG00000047579(DTNBP1),ENSG00000048392(RRM2B),E…	ENSG00000000938(FGR),ENSG00000004399(PLXND1),ENSG00000005249(PRKAR2B),ENSG00000005486(RHBDD2),ENSG00000005884(ITGA3),ENSG00000005893(LAMP2),ENSG00000006534(ALDH3B1),ENSG00000006607(FARP2),ENSG00000008294(SPAG9),ENSG00000010278(CD9),ENSG00000010704(HFE),ENSG00000013364(MVP),ENSG00000013374(NUB1),ENSG00000013561(RNF14),ENSG00000014123(UFL1),ENSG00000017260(ATP2C1),ENSG00000023330(ALAS1),ENSG0000002…
GO:0005575	Cellular Component	GO:0032991	protein-containing complex	316	384	ENSG00000005156(LIG3),ENSG00000006530(AGK),ENSG00000009335(UBE3C),ENSG00000011007(ELOA),ENSG00000029363(BCLAF1),ENSG00000047579(DTNBP1),ENSG00000048392(RRM2B),ENSG00000054118(THRAP3),ENSG00000054267(ARID4B),ENSG00000055044(NOP58),ENSG00000058600(POLR3E),ENSG00000062822(POLD1),ENSG00000065183(WDR3),ENSG00000067334(DNTTIP2),ENSG00000067533(RRP15),ENSG00000067596(DHX8),ENSG00000070018(LRP6),ENSG0000…	ENSG00000004399(PLXND1),ENSG00000005243(COPZ2),ENSG00000005249(PRKAR2B),ENSG00000005486(RHBDD2),ENSG00000005884(ITGA3),ENSG00000005893(LAMP2),ENSG00000006695(COX10),ENSG00000009307(CSDE1),ENSG00000010278(CD9),ENSG00000010292(NCAPD2),ENSG00000010704(HFE),ENSG00000011454(RABGAP1),ENSG00000013275(PSMC4),ENSG00000013364(MVP),ENSG00000013561(RNF14),ENSG00000014123(UFL1),ENSG00000014138(POLA2),ENSG0000…
GO:0008150	Biological Process	GO:0032502	developmental process	263	383	ENSG00000004139(SARM1),ENSG00000006740(ARHGAP44),ENSG00000007237(GAS7),ENSG00000022267(FHL1),ENSG00000029993(HMGB3),ENSG00000033170(FUT8),ENSG00000034152(MAP2K3),ENSG00000037474(NSUN2),ENSG00000039560(RAI14),ENSG00000047579(DTNBP1),ENSG00000048392(RRM2B),ENSG00000048405(ZNF800),ENSG00000049759(NEDD4L),ENSG00000049883(PTCD2),ENSG00000052126(PLEKHA5),ENSG00000054267(ARID4B),ENSG00000054598(FOXC1),E…	ENSG00000000938(FGR),ENSG00000004399(PLXND1),ENSG00000005194(CIAPIN1),ENSG00000005884(ITGA3),ENSG00000006607(FARP2),ENSG00000008294(SPAG9),ENSG00000009307(CSDE1),ENSG00000010278(CD9),ENSG00000011426(ANLN),ENSG00000013275(PSMC4),ENSG00000013810(TACC3),ENSG00000014123(UFL1),ENSG00000017260(ATP2C1),ENSG00000018189(RUFY3),ENSG00000023330(ALAS1),ENSG00000026025(VIM),ENSG00000026508(CD44),ENSG000000331…
GO:0008150	Biological Process	GO:0032501	multicellular organismal process	261	422	ENSG00000004139(SARM1),ENSG00000006740(ARHGAP44),ENSG00000007237(GAS7),ENSG00000022267(FHL1),ENSG00000029993(HMGB3),ENSG00000033170(FUT8),ENSG00000034152(MAP2K3),ENSG00000037474(NSUN2),ENSG00000039560(RAI14),ENSG00000047579(DTNBP1),ENSG00000048392(RRM2B),ENSG00000048405(ZNF800),ENSG00000049759(NEDD4L),ENSG00000049883(PTCD2),ENSG00000052126(PLEKHA5),ENSG00000054267(ARID4B),ENSG00000054598(FOXC1),E…	ENSG00000000938(FGR),ENSG00000004399(PLXND1),ENSG00000005194(CIAPIN1),ENSG00000005249(PRKAR2B),ENSG00000005884(ITGA3),ENSG00000006607(FARP2),ENSG00000008294(SPAG9),ENSG00000009307(CSDE1),ENSG00000010278(CD9),ENSG00000010704(HFE),ENSG00000011426(ANLN),ENSG00000013016(EHD3),ENSG00000013275(PSMC4),ENSG00000013810(TACC3),ENSG00000014123(UFL1),ENSG00000018189(RUFY3),ENSG00000023330(ALAS1),ENSG00000023…
GO:0008150	Biological Process	GO:0051179	localization	260	475	ENSG00000004059(ARF5),ENSG00000004139(SARM1),ENSG00000004864(SLC25A13),ENSG00000006530(AGK),ENSG00000006740(ARHGAP44),ENSG00000008394(MGST1),ENSG00000014824(SLC30A9),ENSG00000015475(BID),ENSG00000022267(FHL1),ENSG00000029363(BCLAF1),ENSG00000033170(FUT8),ENSG00000034152(MAP2K3),ENSG00000037474(NSUN2),ENSG00000047579(DTNBP1),ENSG00000049656(CLPTM1L),ENSG00000049759(NEDD4L),ENSG00000054267(ARID4B),…	ENSG00000000938(FGR),ENSG00000002919(SNX11),ENSG00000004399(PLXND1),ENSG00000005243(COPZ2),ENSG00000005884(ITGA3),ENSG00000005893(LAMP2),ENSG00000008294(SPAG9),ENSG00000010270(STARD3NL),ENSG00000010278(CD9),ENSG00000010704(HFE),ENSG00000011426(ANLN),ENSG00000013016(EHD3),ENSG00000013364(MVP),ENSG00000014123(UFL1),ENSG00000014138(POLA2),ENSG00000017260(ATP2C1),ENSG00000018189(RUFY3),ENSG0000002389…
GO:0008150	Biological Process	GO:0048518	positive regulation of biological process	254	398	ENSG00000014824(SLC30A9),ENSG00000015475(BID),ENSG00000022267(FHL1),ENSG00000029363(BCLAF1),ENSG00000034152(MAP2K3),ENSG00000039650(PNKP),ENSG00000040633(PHF23),ENSG00000047579(DTNBP1),ENSG00000048392(RRM2B),ENSG00000049759(NEDD4L),ENSG00000054118(THRAP3),ENSG00000054267(ARID4B),ENSG00000054598(FOXC1),ENSG00000055483(USP36),ENSG00000060138(YBX3),ENSG00000066135(KDM4A),ENSG00000066427(ATXN3),ENSG0…	ENSG00000000938(FGR),ENSG00000004399(PLXND1),ENSG00000005884(ITGA3),ENSG00000006453(BAIAP2L1),ENSG00000008294(SPAG9),ENSG00000009307(CSDE1),ENSG00000010292(NCAPD2),ENSG00000010704(HFE),ENSG00000011426(ANLN),ENSG00000013275(PSMC4),ENSG00000013374(NUB1),ENSG00000013561(RNF14),ENSG00000014123(UFL1),ENSG00000017260(ATP2C1),ENSG00000018189(RUFY3),ENSG00000026025(VIM),ENSG00000026508(CD44),ENSG00000039…
GO:0008150	Biological Process	GO:0048519	negative regulation of biological process	245	336	ENSG00000004139(SARM1),ENSG00000005156(LIG3),ENSG00000006740(ARHGAP44),ENSG00000015475(BID),ENSG00000022267(FHL1),ENSG00000029363(BCLAF1),ENSG00000029993(HMGB3),ENSG00000034152(MAP2K3),ENSG00000037474(NSUN2),ENSG00000039650(PNKP),ENSG00000040633(PHF23),ENSG00000047579(DTNBP1),ENSG00000048392(RRM2B),ENSG00000049759(NEDD4L),ENSG00000054118(THRAP3),ENSG00000054267(ARID4B),ENSG00000054598(FOXC1),ENSG…	ENSG00000000938(FGR),ENSG00000004399(PLXND1),ENSG00000005194(CIAPIN1),ENSG00000005249(PRKAR2B),ENSG00000005884(ITGA3),ENSG00000005893(LAMP2),ENSG00000008294(SPAG9),ENSG00000009307(CSDE1),ENSG00000010278(CD9),ENSG00000010704(HFE),ENSG00000013364(MVP),ENSG00000014123(UFL1),ENSG00000018189(RUFY3),ENSG00000023909(GCLM),ENSG00000026025(VIM),ENSG00000026508(CD44),ENSG00000027847(B4GALT7),ENSG0000003471…
GO:0003674	Molecular Function	GO:0098772	molecular function regulator	70	134	ENSG00000006740(ARHGAP44),ENSG00000015475(BID),ENSG00000049759(NEDD4L),ENSG00000070018(LRP6),ENSG00000076928(ARHGEF1),ENSG00000083520(DIS3),ENSG00000084207(GSTP1),ENSG00000088832(FKBP1A),ENSG00000099992(TBC1D10A),ENSG00000101199(ARFGAP1),ENSG00000103018(CYB5B),ENSG00000105176(URI1),ENSG00000105821(DNAJC2),ENSG00000105835(NAMPT),ENSG00000105875(WDR91),ENSG00000107130(NCS1),ENSG00000107263(RAPGEF1)…	ENSG00000005249(PRKAR2B),ENSG00000005893(LAMP2),ENSG00000006607(FARP2),ENSG00000011454(RABGAP1),ENSG00000023892(DEF6),ENSG00000023909(GCLM),ENSG00000038274(MAT2B),ENSG00000041353(RAB27B),ENSG00000058272(PPP1R12A),ENSG00000058668(ATP2B4),ENSG00000064601(CTSA),ENSG00000068354(TBC1D25),ENSG00000068400(GRIPAP1),ENSG00000069345(DNAJA2),ENSG00000069424(KCNAB2),ENSG00000069849(ATP1B3),ENSG00000070081(NU…
GO:0003674	Molecular Function	GO:0140110	transcription regulator activity	68	54	ENSG00000014824(SLC30A9),ENSG00000029363(BCLAF1),ENSG00000048405(ZNF800),ENSG00000054118(THRAP3),ENSG00000054598(FOXC1),ENSG00000069275(NUCKS1),ENSG00000071539(TRIP13),ENSG00000077150(NFKB2),ENSG00000089902(RCOR1),ENSG00000095564(BTAF1),ENSG00000100425(BRD1),ENSG00000100603(SNW1),ENSG00000101126(ADNP),ENSG00000102908(NFAT5),ENSG00000105176(URI1),ENSG00000105732(ZNF574),ENSG00000106245(BUD31),ENSG…	ENSG00000013561(RNF14),ENSG00000029639(TFB1M),ENSG00000067066(SP100),ENSG00000067955(CBFB),ENSG00000068323(TFE3),ENSG00000072110(ACTN1),ENSG00000080298(RFX3),ENSG00000080503(SMARCA2),ENSG00000087842(PIR),ENSG00000096717(SIRT1),ENSG00000102931(ARL2BP),ENSG00000107438(PDLIM1),ENSG00000110031(LPXN),ENSG00000110713(NUP98),ENSG00000110801(PSMD9),ENSG00000112312(GMNN),ENSG00000112531(QKI),ENSG000001134…
GO:0003674	Molecular Function	GO:0005215	transporter activity	55	49	ENSG00000004864(SLC25A13),ENSG00000014824(SLC30A9),ENSG00000049656(CLPTM1L),ENSG00000070018(LRP6),ENSG00000079385(CEACAM1),ENSG00000083807(SLC27A5),ENSG00000102743(SLC25A15),ENSG00000105281(SLC1A5),ENSG00000107130(NCS1),ENSG00000108528(SLC25A11),ENSG00000110955(ATP5F1B),ENSG00000113504(SLC12A7),ENSG00000115204(MPV17),ENSG00000116459(ATP5PB),ENSG00000117262(GPR89A),ENSG00000117528(ABCD3),ENSG00000…	ENSG00000017260(ATP2C1),ENSG00000058668(ATP2B4),ENSG00000059804(SLC2A3),ENSG00000065923(SLC9A7),ENSG00000067842(ATP2B3),ENSG00000069424(KCNAB2),ENSG00000070214(SLC44A1),ENSG00000085491(SLC25A24),ENSG00000096433(ITPR3),ENSG00000102007(PLP2),ENSG00000103042(SLC38A7),ENSG00000103335(PIEZO1),ENSG00000104783(KCNN4),ENSG00000105737(GRIK5),ENSG00000106086(PLEKHA8),ENSG00000107819(SFXN3),ENSG00000112992(…
