# Supplementary material for: Integrated analysis of metabolic gene features and the immune microenvironment: identification of DPYD-mediated prognostic model and therapeutic targets in pancreatic cancer
Source: BMC Gastroenterol. 2026 Mar 14;26:245. doi: 10.1186/s12876-026-04726-4 (PMC13101390; doi:10.1186/s12876-026-04726-4)
Supplement: Supplementary file 15 — Supplementary Material 15. [file 12876_2026_4726_MOESM15_ESM.xls]

## Sheet: Sheet1
Supplementary Figure S1. Overall workflow of metabolism-related prognostic model development.
Metabolism-related genes (n = 712) were curated from published literature. Differential expression analysis between TCGA-PAAD and GTEx normal pancreatic tissues identified MAGDEGs, followed by univariate Cox regression to obtain prognosis-associated candidate genes (MAGCOXs). LASSO regression was used as an auxiliary feature-reduction step. A total of 101 combinations of feature selection and sur…
Supplementary Table S1. Genes included in the final prognostic signature.
Gene symbol		Full name (optional)			Notes (optional)
CA12		Carbonic anhydrase XII			Included in final StepCox[forward] + GBM signature
CA8		Carbonic anhydrase VIII			Included in final StepCox[forward] + GBM signature
DPYD		Dihydropyrimidine dehydrogenase			Core gene highlighted for downstream analyses
INPP4B		Inositol polyphosphate-4-phosphatase type II			Included in final signature
MTHFD1		Methylenetetrahydrofolate dehydrogenase 1			Included in final signature
PTGS2		Prostaglandin-endoperoxide synthase 2			Included in immune association analyses
Supplementary Methods: Machine learning model construction and selection
All analyses were conducted in R (version: 4.3.3) using the Mime1 package and related dependencies. Gene expression matrices and corresponding overall survival (OS) information were obtained for the training cohort (TCGA-PAAD) and external validation cohorts (GSE28735 and GSE57495). For each cohort, the expression matrix was transposed to a sample-by-gene format, and samples were retained only if…
